# Supplementary material for: The Effects of Aspartame on Glucose, Insulin, and Appetite-Regulating Hormone Responses in Humans: Systematic Review and Meta-Analyses
Source: Adv Nutr. 2025 May 15;16(7):100449. doi: 10.1016/j.advnut.2025.100449 (PMC12205327; doi:10.1016/j.advnut.2025.100449)
Supplement: Multimedia component 1 [file mmc1.xlsx]

## Sheet: Extracted methods
THE EFFECTS OF ASPARTAME ON GLUCOSE, INSULIN AND APPETITE-REGULATING HORMONE RESPONSES IN HUMANS: SYSTEMATIC REVIEW AND META-ANALYSES
Boxall et al.
SUPPLEMENTARY MATERIALS EXCEL FILE
Study Details			Study characterisitcs									Statisitcs		Compliance			Particitipant decriptives - Intervention (Aspartame) group										Particiapnt descriptives - Comparison (Non aspartame) group										Intervention								Comparison
Title	Author	Year	RCT type	Population characteristics	Language	Country region	Setting	Recruitment process	Research date	Inclusion criteria	Exclusion criteria	Power calculation	Power met	Measured (Y/N)	Measured using	Effective?	N (Total)	M (Total)	F (Total)	(N in analyses) - outcome specific	Male (N) in analyses	M (%)	Female (N) analyses	F (%)	Age (±)	Comorbities detail )%)	N (Total)	M (Total)	F (Total)	(N in analyses) - Outcome specific	Male (N) in analyses	M (%)	Female (N) in analyses	F (%)	Age (±)	Comorbities detail (N%)	Overall intervention description	Intervention dose	Intervention classification	Intervention detail	Exposure type	Delivery method	Delivery detail	Intervention Duration	Comparison description	Comparison dose	Comparison classification	Comparison detail	Exposure type
Cephalic phase responses to sweet taste	L. Abdallah; M. Chabert; J. Louis-Sylvestre	1997	Crossover	Healthy young men	English	NR	Research centre/Lab	NR	NR	They were nonsmokers, normotensive, and free of metabolic disease. They had stable body weights, were nonrestrained eaters (38), had never followed an energy-restnicted diet, and did not habitually use intense sweeteners. Their body mass indexes (BMis; in kg/m2) were between 20 and 24.	NR	N	NR	Y	Subjects were instructed to suck the tablets for exactly 5 min. The investigator verified the compliance of each subject.	Yes as monitored	12	12	NR	8	8	NR	NR	NR	18-27	Healthy, BMI 20-24	12	12	NR	8	8	NR	NR	NR	18-27	Healthy, BMI 20-24	In the present study we tested the hypothesis that sweet taste per se would elicit CPIR in normal-weight men. The stimuli consisted of three carbohydrate-based tablets with no added flavor: the sucrose tablet contained 3 g pure sucrose, the aspartame tablet contained 3 g polydextrose and 18 mg aspartame and had been matched for sweetness with the sucrose tablet in pilot tests, and the placebo tab…	3g polydextrose, 18mg aspartame	Aspartame and polydextrose	the aspartame tablet contained 3 g polydextrose and 18 mg aspartame	Acute - combination	Tablet (tasting/sucking)	After breakfast at 8:00am and blood at 10:30am Tablets were administered at 1200. Subjects neither saw nor touched the tablets, which were placed in their mouths by the investigator. Subjects were instructed to suck the tablets for exactly 5 mm. The investigator verified the compliance of each subject.	1 day	In the present study we tested the hypothesis that sweet taste per se would elicit CPIR in normal-weight men. The stimuli consisted of three carbohydrate-based tablets with no added flavor: the sucrose tablet contained 3 g pure sucrose, the aspartame tablet contained 3 g polydextrose and 18 mg aspartame and had been matched for sweetness with the sucrose tablet in pilot tests, and the placebo tab…	3g	Sucrose	the sucrose tablet contained 3 g pure sucrose,	Acute - alone
Cephalic phase responses to sweet taste	L. Abdallah; M. Chabert; J. Louis-Sylvestre	1997	Crossover	Healthy young men	English	NR	Research centre/Lab	NR	NR	They were nonsmokers, normotensive, and free of metabolic disease. They had stable body weights, were nonrestrained eaters (38), had never followed an energy-restnicted diet, and did not habitually use intense sweeteners. Their body mass indexes (BMis; in kg/m2) were between 20 and 24.	NR	N	NR	Y	Subjects were instructed to suck the tablets for exactly 5 mm. The investigator verified the compliance of each subject.	Yes as monitored	12	12	NR	8	8	NR	NR	NR	18-27	Healthy, BMI 20-24	12	12	NR	8	8	NR	NR	NR	18-27	Healthy, BMI 20-24	In the present study we tested the hypothesis that sweet taste per se would elicit CPIR in normal-weight men. The stimuli consisted of three carbohydrate-based tablets with no added flavor: the sucrose tablet contained 3 g pure sucrose, the aspartame tablet contained 3 g polydextrose and 18 mg aspartame and had been matched for sweetness with the sucrose tablet in pilot tests, and the placebo tab…	3g polydextrose, 18mg aspartame	Aspartame and polydextrose	the aspartame tablet contained 3 g polydextrose and 18 mg aspartame	Acute - combination	Tablet (tasting/sucking)	After breakfast at 8:00am and blood at 10:30am Tablets were administered at 1200. Subjects neither saw nor touched the tablets, which were placed in their mouths by the investigator. Subjects were instructed to suck the tablets for exactly 5 mm. The investigator verified the compliance of each subject.	1 day	In the present study we tested the hypothesis that sweet taste per se would elicit CPIR in normal-weight men. The stimuli consisted of three carbohydrate-based tablets with no added flavor: the sucrose tablet contained 3 g pure sucrose, the aspartame tablet contained 3 g polydextrose and 18 mg aspartame and had been matched for sweetness with the sucrose tablet in pilot tests, and the placebo tab…	3g	Polydextrose	the polydextrose (placebo) tablet contained 3 g polydextrose.	Acute - alone
Cephalic phase responses to sweet taste	L. Abdallah; M. Chabert; J. Louis-Sylvestre	1997	Crossover	Healthy young men	English	NR	Research centre/Lab	NR	NR	They were nonsmokers, normotensive, and free of metabolic disease. They had stable body weights, were nonrestrained eaters (38), had never followed an energy-restnicted diet, and did not habitually use intense sweeteners. Their body mass indexes (BMis; in kg/m2) were between 20 and 24.	NR	N	NR	Y	Subjects were instructed to suck the tablets for exactly 5 mm. The investigator verified the compliance of each subject.	Yes as monitored	12	12	NR	12	12	NR	NR	NR	18-27	Healthy, BMI 20-24	12	12	NR	12	12	NR	NR	NR	18-27	Healthy, BMI 20-24	In the present study we tested the hypothesis that sweet taste per se would elicit CPIR in normal-weight men. The stimuli consisted of three carbohydrate-based tablets with no added flavor: the sucrose tablet contained 3 g pure sucrose, the aspartame tablet contained 3 g polydextrose and 18 mg aspartame and had been matched for sweetness with the sucrose tablet in pilot tests, and the placebo tab…	3g polydextrose, 18mg aspartame	Aspartame and polydextrose	the aspartame tablet contained 3 g polydextrose and 18 mg aspartame	Acute - combination	Tablet (tasting/sucking)	After breakfast at 8:00am and blood at 10:30am Tablets were administered at 1200. Subjects neither saw nor touched the tablets, which were placed in their mouths by the investigator. Subjects were instructed to suck the tablets for exactly 5 mm. The investigator verified the compliance of each subject.	1 day	In the present study we tested the hypothesis that sweet taste per se would elicit CPIR in normal-weight men. The stimuli consisted of three carbohydrate-based tablets with no added flavor: the sucrose tablet contained 3 g pure sucrose, the aspartame tablet contained 3 g polydextrose and 18 mg aspartame and had been matched for sweetness with the sucrose tablet in pilot tests, and the placebo tab…	3g	Sucrose	the sucrose tablet contained 3 g pure sucrose,	Acute - alone
Cephalic phase responses to sweet taste	L. Abdallah; M. Chabert; J. Louis-Sylvestre	1997	Crossover	Healthy young men	English	NR	Research centre/Lab	NR	NR	They were nonsmokers, normotensive, and free of metabolic disease. They had stable body weights, were nonrestrained eaters (38), had never followed an energy-restnicted diet, and did not habitually use intense sweeteners. Their body mass indexes (BMis; in kg/m2) were between 20 and 24.	NR	N	NR	Y	Subjects were instructed to suck the tablets for exactly 5 mm. The investigator verified the compliance of each subject.	Yes as monitored	12	12	NR	12	12	NR	NR	NR	18-27	Healthy, BMI 20-24	12	12	NR	12	12	NR	NR	NR	18-27	Healthy, BMI 20-24	In the present study we tested the hypothesis that sweet taste per se would elicit CPIR in normal-weight men. The stimuli consisted of three carbohydrate-based tablets with no added flavor: the sucrose tablet contained 3 g pure sucrose, the aspartame tablet contained 3 g polydextrose and 18 mg aspartame and had been matched for sweetness with the sucrose tablet in pilot tests, and the placebo tab…	3g polydextrose, 18mg aspartame	Aspartame and polydextrose	the aspartame tablet contained 3 g polydextrose and 18 mg aspartame	Acute - combination	Tablet (tasting/sucking)	After breakfast at 8:00am and blood at 10:30am Tablets were administered at 1200. Subjects neither saw nor touched the tablets, which were placed in their mouths by the investigator. Subjects were instructed to suck the tablets for exactly 5 mm. The investigator verified the compliance of each subject.	1 day	In the present study we tested the hypothesis that sweet taste per se would elicit CPIR in normal-weight men. The stimuli consisted of three carbohydrate-based tablets with no added flavor: the sucrose tablet contained 3 g pure sucrose, the aspartame tablet contained 3 g polydextrose and 18 mg aspartame and had been matched for sweetness with the sucrose tablet in pilot tests, and the placebo tab…	3g	Polydextrose	the polydextrose (placebo) tablet contained 3 g polydextrose.	Acute - alone
Cephalic phase responses to sweet taste	L. Abdallah; M. Chabert; J. Louis-Sylvestre	1997	Crossover	Healthy young men	English	NR	Research centre/Lab	NR	NR	They were nonsmokers, normotensive, and free of metabolic disease. They had stable body weights, were nonrestrained eaters (38), had never followed an energy-restnicted diet, and did not habitually use intense sweeteners. Their body mass indexes (BMis; in kg/m2) were between 20 and 24.	NR	N	NR	Y	Subjects were instructed to suck the tablets for exactly 5 mm. The investigator verified the compliance of each subject.	Yes as monitored	12	12	NR	12	12	NR	NR	NR	18-27	Healthy, BMI 20-24	12	12	NR	12	12	NR	NR	NR	18-27	Healthy, BMI 20-24	In the present study we tested the hypothesis that sweet taste per se would elicit CPIR in normal-weight men. The stimuli consisted of three carbohydrate-based tablets with no added flavor: the sucrose tablet contained 3 g pure sucrose, the aspartame tablet contained 3 g polydextrose and 18 mg aspartame and had been matched for sweetness with the sucrose tablet in pilot tests, and the placebo tab…	3g polydextrose, 18mg aspartame	Aspartame and polydextrose	the aspartame tablet contained 3 g polydextrose and 18 mg aspartame	Acute - combination	Tablet (tasting/sucking)	After breakfast at 8:00am and blood at 10:30am Tablets were administered at 1200. Subjects neither saw nor touched the tablets, which were placed in their mouths by the investigator. Subjects were instructed to suck the tablets for exactly 5 mm. The investigator verified the compliance of each subject.	1 day	In the present study we tested the hypothesis that sweet taste per se would elicit CPIR in normal-weight men. The stimuli consisted of three carbohydrate-based tablets with no added flavor: the sucrose tablet contained 3 g pure sucrose, the aspartame tablet contained 3 g polydextrose and 18 mg aspartame and had been matched for sweetness with the sucrose tablet in pilot tests, and the placebo tab…	3g	Sucrose	the sucrose tablet contained 3 g pure sucrose,	Acute - alone
Cephalic phase responses to sweet taste	L. Abdallah; M. Chabert; J. Louis-Sylvestre	1997	Crossover	Healthy young men	English	NR	Research centre/Lab	NR	NR	They were nonsmokers, normotensive, and free of metabolic disease. They had stable body weights, were nonrestrained eaters (38), had never followed an energy-restnicted diet, and did not habitually use intense sweeteners. Their body mass indexes (BMis; in kg/m2) were between 20 and 24.	NR	N	NR	Y	Subjects were instructed to suck the tablets for exactly 5 mm. The investigator verified the compliance of each subject.	Yes as monitored	12	12	NR	12	12	NR	NR	NR	18-27	Healthy, BMI 20-24	12	12	NR	12	12	NR	NR	NR	18-27	Healthy, BMI 20-24	In the present study we tested the hypothesis that sweet taste per se would elicit CPIR in normal-weight men. The stimuli consisted of three carbohydrate-based tablets with no added flavor: the sucrose tablet contained 3 g pure sucrose, the aspartame tablet contained 3 g polydextrose and 18 mg aspartame and had been matched for sweetness with the sucrose tablet in pilot tests, and the placebo tab…	3g polydextrose, 18mg aspartame	Aspartame and polydextrose	the aspartame tablet contained 3 g polydextrose and 18 mg aspartame	Acute - combination	Tablet (tasting/sucking)	After breakfast at 8:00am and blood at 10:30am Tablets were administered at 1200. Subjects neither saw nor touched the tablets, which were placed in their mouths by the investigator. Subjects were instructed to suck the tablets for exactly 5 mm. The investigator verified the compliance of each subject.	1 day	In the present study we tested the hypothesis that sweet taste per se would elicit CPIR in normal-weight men. The stimuli consisted of three carbohydrate-based tablets with no added flavor: the sucrose tablet contained 3 g pure sucrose, the aspartame tablet contained 3 g polydextrose and 18 mg aspartame and had been matched for sweetness with the sucrose tablet in pilot tests, and the placebo tab…	3g	Polydextrose	the polydextrose (placebo) tablet contained 3 g polydextrose.	Acute - alone
The effect of the artificial sweeteners on glucose metabolism in healthy adults: a randomized double-blinded crossover clinical trial	Samar Y. Ahmad1, James K. Friel1, Dylan S. MacKay	2020	Cross over (C)	Healthy participants	English	USA/Canada	Non-medical university setting (U)	Non-medical university setting (U)	2016-2018	Participants aged 18-45 years old were included if they had a body mass index (BMI) of 20-25 kg/m2 and a fasting blood glucose (FBG) ˂ 5.7 mmol/L (i.e., normal FBG) and were not regular users of NNSs.	Women who were taking oral contraceptive pills and/or who had irregular menstrual cycles were excluded from the study. Individuals were excluded from the trial if they were pregnant or lactating, had a history of alcohol or drug abuse, were on antibiotic medication or took probiotics within the 6-month period before the study, had any past or present medical conditions including metabolic or gast…	Y	Y	Y	Daily checklist and return of empty beverage containers	Y - Aspartame = 99.47±1.49% mean bottle count adherence, Sucralose = 100% mean bottle count adherence	19	NR	NR	17	7	37	10	53	24 ± 6.8	None	19	NR	NR	17	7	37	10	53	24 ± 6.8	None	For the first 2-week intervention period, participants consumed either an aspartame beverage, (...) or a sucralose beverage, (...), depending on the group to which they were randomized. During the second 2-week intervention period, participants received the treatment they did not receive in the first 2- week intervention period.Treatments were beverages containing either 14% of the ADI for aspart…	0.425g	Aspartame alone	aspartame beverage, which contained 1000 ml water, 0.425 g (425 mg) of pure aspartame powder, 0.08 g of citric acid and 0.037 g of pure lemon extract	Repeated - alone	Beverage	Drink beverages throughout the day	2 weeks (4 week washout between)	For the first 2-week intervention period, participants consumed either an aspartame beverage, (...) or a sucralose beverage, (...), depending on the group to which they were randomized. During the second 2-week intervention period, participants received the treatment they did not receive in the first 2- week intervention period.Treatments were beverages containing either 14% of the ADI for aspart…	0.136g	Sucralose alone	or a sucralose beverage, which contained 1000 ml water, 0.136 g (136 mg) of sucralose pure powder 0.08 g of citric acid and 0.037 g of pure lemon extract	Repeated - alone
The effect of the artificial sweeteners on glucose metabolism in healthy adults: a randomized double-blinded crossover clinical trial	Samar Y. Ahmad1, James K. Friel1, Dylan S. MacKay	2020	Cross over (C)	Healthy participants	English	USA/Canada	Non-medical university setting (U)	Non-medical university setting (U)	2016-2018	Participants aged 18-45 years old were included if they had a body mass index (BMI) of 20-25 kg/m2 and a fasting blood glucose (FBG) ˂ 5.7 mmol/L (i.e., normal FBG) and were not regular users of NNSs.	Women who were taking oral contraceptive pills and/or who had irregular menstrual cycles were excluded from the study. Individuals were excluded from the trial if they were pregnant or lactating, had a history of alcohol or drug abuse, were on antibiotic medication or took probiotics within the 6-month period before the study, had any past or present medical conditions including metabolic or gast…	Y	Y	Y	Daily checklist and return of empty beverage containers	Y - Aspartame = 99.47±1.49% mean bottle count adherence, Sucralose = 100% mean bottle count adherence	19	NR	NR	17	7	37	10	53	24 ± 6.8	None	19	NR	NR	17	7	37	10	53	24 ± 6.8	None	For the first 2-week intervention period, participants consumed either an aspartame beverage, (...) or a sucralose beverage, (...), depending on the group to which they were randomized. During the second 2-week intervention period, participants received the treatment they did not receive in the first 2- week intervention period.Treatments were beverages containing either 14% of the ADI for aspart…	0.425g	Aspartame alone	aspartame beverage, which contained 1000 ml water, 0.425 g (425 mg) of pure aspartame powder, 0.08 g of citric acid and 0.037 g of pure lemon extract	Repeated - alone	Beverage	Drink beverages throughout the day	2 weeks (4 week washout between)	For the first 2-week intervention period, participants consumed either an aspartame beverage, (...) or a sucralose beverage, (...), depending on the group to which they were randomized. During the second 2-week intervention period, participants received the treatment they did not receive in the first 2- week intervention period.Treatments were beverages containing either 14% of the ADI for aspart…	0.136g	Sucralose alone	or a sucralose beverage, which contained 1000 ml water, 0.136 g (136 mg) of sucralose pure powder 0.08 g of citric acid and 0.037 g of pure lemon extract	Repeated - alone
The effect of the artificial sweeteners on glucose metabolism in healthy adults: a randomized double-blinded crossover clinical trial	Samar Y. Ahmad1, James K. Friel1, Dylan S. MacKay	2020	Cross over (C)	Healthy participants	English	USA/Canada	Non-medical university setting (U)	Non-medical university setting (U)	2016-2018	Participants aged 18-45 years old were included if they had a body mass index (BMI) of 20-25 kg/m2 and a fasting blood glucose (FBG) ˂ 5.7 mmol/L (i.e., normal FBG) and were not regular users of NNSs.	Women who were taking oral contraceptive pills and/or who had irregular menstrual cycles were excluded from the study. Individuals were excluded from the trial if they were pregnant or lactating, had a history of alcohol or drug abuse, were on antibiotic medication or took probiotics within the 6-month period before the study, had any past or present medical conditions including metabolic or gast…	Y	Y	Y	Daily checklist and return of empty beverage containers	Y - Aspartame = 99.47±1.49% mean bottle count adherence, Sucralose = 100% mean bottle count adherence	19	NR	NR	17	7	37	10	53	24 ± 6.8	None	19	NR	NR	17	7	37	10	53	24 ± 6.8	None	For the first 2-week intervention period, participants consumed either an aspartame beverage, (...) or a sucralose beverage, (...), depending on the group to which they were randomized. During the second 2-week intervention period, participants received the treatment they did not receive in the first 2- week intervention period.Treatments were beverages containing either 14% of the ADI for aspart…	0.425g	Aspartame alone	aspartame beverage, which contained 1000 ml water, 0.425 g (425 mg) of pure aspartame powder, 0.08 g of citric acid and 0.037 g of pure lemon extract	Repeated - alone	Beverage	Drink beverages throughout the day	2 weeks (4 week washout between)	For the first 2-week intervention period, participants consumed either an aspartame beverage, (...) or a sucralose beverage, (...), depending on the group to which they were randomized. During the second 2-week intervention period, participants received the treatment they did not receive in the first 2- week intervention period.Treatments were beverages containing either 14% of the ADI for aspart…	0.136g	Sucralose alone	or a sucralose beverage, which contained 1000 ml water, 0.136 g (136 mg) of sucralose pure powder 0.08 g of citric acid and 0.037 g of pure lemon extract	Repeated - alone
The effect of the artificial sweeteners on glucose metabolism in healthy adults: a randomized double-blinded crossover clinical trial	Samar Y. Ahmad1, James K. Friel1, Dylan S. MacKay	2020	Cross over (C)	Healthy participants	English	USA/Canada	Non-medical university setting (U)	Non-medical university setting (U)	2016-2018	Participants aged 18-45 years old were included if they had a body mass index (BMI) of 20-25 kg/m2 and a fasting blood glucose (FBG) ˂ 5.7 mmol/L (i.e., normal FBG) and were not regular users of NNSs.	Women who were taking oral contraceptive pills and/or who had irregular menstrual cycles were excluded from the study. Individuals were excluded from the trial if they were pregnant or lactating, had a history of alcohol or drug abuse, were on antibiotic medication or took probiotics within the 6-month period before the study, had any past or present medical conditions including metabolic or gast…	Y	Y	Y	Daily checklist and return of empty beverage containers	Y - Aspartame = 99.47±1.49% mean bottle count adherence, Sucralose = 100% mean bottle count adherence	19	NR	NR	17	7	37	10	53	24 ± 6.8	None	19	NR	NR	17	7	37	10	53	24 ± 6.8	None	For the first 2-week intervention period, participants consumed either an aspartame beverage, (...) or a sucralose beverage, (...), depending on the group to which they were randomized. During the second 2-week intervention period, participants received the treatment they did not receive in the first 2- week intervention period.Treatments were beverages containing either 14% of the ADI for aspart…	0.425g	Aspartame alone	aspartame beverage, which contained 1000 ml water, 0.425 g (425 mg) of pure aspartame powder, 0.08 g of citric acid and 0.037 g of pure lemon extract	Repeated - alone	Beverage	Drink beverages throughout the day	2 weeks (4 week washout between)	For the first 2-week intervention period, participants consumed either an aspartame beverage, (...) or a sucralose beverage, (...), depending on the group to which they were randomized. During the second 2-week intervention period, participants received the treatment they did not receive in the first 2- week intervention period.Treatments were beverages containing either 14% of the ADI for aspart…	0.136g	Sucralose alone	or a sucralose beverage, which contained 1000 ml water, 0.136 g (136 mg) of sucralose pure powder 0.08 g of citric acid and 0.037 g of pure lemon extract	Repeated - alone
The effect of the artificial sweeteners on glucose metabolism in healthy adults: a randomized double-blinded crossover clinical trial	Samar Y. Ahmad1, James K. Friel1, Dylan S. MacKay	2020	Cross over (C)	Healthy participants	English	USA/Canada	Non-medical university setting (U)	Non-medical university setting (U)	2016-2018	Participants aged 18-45 years old were included if they had a body mass index (BMI) of 20-25 kg/m2 and a fasting blood glucose (FBG) ˂ 5.7 mmol/L (i.e., normal FBG) and were not regular users of NNSs.	Women who were taking oral contraceptive pills and/or who had irregular menstrual cycles were excluded from the study. Individuals were excluded from the trial if they were pregnant or lactating, had a history of alcohol or drug abuse, were on antibiotic medication or took probiotics within the 6-month period before the study, had any past or present medical conditions including metabolic or gast…	Y	Y	Y	Daily checklist and return of empty beverage containers	Y - Aspartame = 99.47±1.49% mean bottle count adherence, Sucralose = 100% mean bottle count adherence	19	NR	NR	17	7	37	10	53	24 ± 6.8	None	19	NR	NR	17	7	37	10	53	24 ± 6.8	None	For the first 2-week intervention period, participants consumed either an aspartame beverage, (...) or a sucralose beverage, (...), depending on the group to which they were randomized. During the second 2-week intervention period, participants received the treatment they did not receive in the first 2- week intervention period.Treatments were beverages containing either 14% of the ADI for aspart…	0.425g	Aspartame alone	aspartame beverage, which contained 1000 ml water, 0.425 g (425 mg) of pure aspartame powder, 0.08 g of citric acid and 0.037 g of pure lemon extract	Repeated - alone	Beverage	Drink beverages throughout the day	2 weeks (4 week washout between)	For the first 2-week intervention period, participants consumed either an aspartame beverage, (...) or a sucralose beverage, (...), depending on the group to which they were randomized. During the second 2-week intervention period, participants received the treatment they did not receive in the first 2- week intervention period.Treatments were beverages containing either 14% of the ADI for aspart…	0.136g	Sucralose alone	or a sucralose beverage, which contained 1000 ml water, 0.136 g (136 mg) of sucralose pure powder 0.08 g of citric acid and 0.037 g of pure lemon extract	Repeated - alone
The effect of the artificial sweeteners on glucose metabolism in healthy adults: a randomized double-blinded crossover clinical trial	Samar Y. Ahmad1, James K. Friel1, Dylan S. MacKay	2020	Cross over (C)	Healthy participants	English	USA/Canada	Non-medical university setting (U)	Non-medical university setting (U)	2016-2018	Participants aged 18-45 years old were included if they had a body mass index (BMI) of 20-25 kg/m2 and a fasting blood glucose (FBG) ˂ 5.7 mmol/L (i.e., normal FBG) and were not regular users of NNSs.	Women who were taking oral contraceptive pills and/or who had irregular menstrual cycles were excluded from the study. Individuals were excluded from the trial if they were pregnant or lactating, had a history of alcohol or drug abuse, were on antibiotic medication or took probiotics within the 6-month period before the study, had any past or present medical conditions including metabolic or gast…	Y	Y	Y	Daily checklist and return of empty beverage containers	Y - Aspartame = 99.47±1.49% mean bottle count adherence, Sucralose = 100% mean bottle count adherence	19	NR	NR	17	7	37	10	53	24 ± 6.8	None	19	NR	NR	17	7	37	10	53	24 ± 6.8	None	For the first 2-week intervention period, participants consumed either an aspartame beverage, (...) or a sucralose beverage, (...), depending on the group to which they were randomized. During the second 2-week intervention period, participants received the treatment they did not receive in the first 2- week intervention period.Treatments were beverages containing either 14% of the ADI for aspart…	0.425g	Aspartame alone	aspartame beverage, which contained 1000 ml water, 0.425 g (425 mg) of pure aspartame powder, 0.08 g of citric acid and 0.037 g of pure lemon extract	Repeated - alone	Beverage	Drink beverages throughout the day	2 weeks (4 week washout between)	For the first 2-week intervention period, participants consumed either an aspartame beverage, (...) or a sucralose beverage, (...), depending on the group to which they were randomized. During the second 2-week intervention period, participants received the treatment they did not receive in the first 2- week intervention period.Treatments were beverages containing either 14% of the ADI for aspart…	0.136g	Sucralose alone	or a sucralose beverage, which contained 1000 ml water, 0.136 g (136 mg) of sucralose pure powder 0.08 g of citric acid and 0.037 g of pure lemon extract	Repeated - alone
The effect of the artificial sweeteners on glucose metabolism in healthy adults: a randomized double-blinded crossover clinical trial	Samar Y. Ahmad1, James K. Friel1, Dylan S. MacKay	2020	Cross over (C)	Healthy participants	English	USA/Canada	Non-medical university setting (U)	Non-medical university setting (U)	2016-2018	Participants aged 18-45 years old were included if they had a body mass index (BMI) of 20-25 kg/m2 and a fasting blood glucose (FBG) ˂ 5.7 mmol/L (i.e., normal FBG) and were not regular users of NNSs.	Women who were taking oral contraceptive pills and/or who had irregular menstrual cycles were excluded from the study. Individuals were excluded from the trial if they were pregnant or lactating, had a history of alcohol or drug abuse, were on antibiotic medication or took probiotics within the 6-month period before the study, had any past or present medical conditions including metabolic or gast…	Y	Y	Y	Daily checklist and return of empty beverage containers	Y - Aspartame = 99.47±1.49% mean bottle count adherence, Sucralose = 100% mean bottle count adherence	19	NR	NR	17	7	37	10	53	24 ± 6.8	None	19	NR	NR	17	7	37	10	53	24 ± 6.8	None	For the first 2-week intervention period, participants consumed either an aspartame beverage, (...) or a sucralose beverage, (...), depending on the group to which they were randomized. During the second 2-week intervention period, participants received the treatment they did not receive in the first 2- week intervention period.Treatments were beverages containing either 14% of the ADI for aspart…	0.425g	Aspartame alone	aspartame beverage, which contained 1000 ml water, 0.425 g (425 mg) of pure aspartame powder, 0.08 g of citric acid and 0.037 g of pure lemon extract	Repeated - alone	Beverage	Drink beverages throughout the day	2 weeks (4 week washout between)	For the first 2-week intervention period, participants consumed either an aspartame beverage, (...) or a sucralose beverage, (...), depending on the group to which they were randomized. During the second 2-week intervention period, participants received the treatment they did not receive in the first 2- week intervention period.Treatments were beverages containing either 14% of the ADI for aspart…	0.136g	Sucralose alone	or a sucralose beverage, which contained 1000 ml water, 0.136 g (136 mg) of sucralose pure powder 0.08 g of citric acid and 0.037 g of pure lemon extract	Repeated - alone
The effect of the artificial sweeteners on glucose metabolism in healthy adults: a randomized double-blinded crossover clinical trial	Samar Y. Ahmad1, James K. Friel1, Dylan S. MacKay	2020	Cross over (C)	Healthy participants	English	USA/Canada	Non-medical university setting (U)	Non-medical university setting (U)	2016-2018	Participants aged 18-45 years old were included if they had a body mass index (BMI) of 20-25 kg/m2 and a fasting blood glucose (FBG) ˂ 5.7 mmol/L (i.e., normal FBG) and were not regular users of NNSs.	Women who were taking oral contraceptive pills and/or who had irregular menstrual cycles were excluded from the study. Individuals were excluded from the trial if they were pregnant or lactating, had a history of alcohol or drug abuse, were on antibiotic medication or took probiotics within the 6-month period before the study, had any past or present medical conditions including metabolic or gast…	Y	Y	Y	Daily checklist and return of empty beverage containers	Y - Aspartame = 99.47±1.49% mean bottle count adherence, Sucralose = 100% mean bottle count adherence	19	NR	NR	17	7	37	10	53	24 ± 6.8	None	19	NR	NR	17	7	37	10	53	24 ± 6.8	None	For the first 2-week intervention period, participants consumed either an aspartame beverage, (...) or a sucralose beverage, (...), depending on the group to which they were randomized. During the second 2-week intervention period, participants received the treatment they did not receive in the first 2- week intervention period.Treatments were beverages containing either 14% of the ADI for aspart…	0.425g	Aspartame alone	aspartame beverage, which contained 1000 ml water, 0.425 g (425 mg) of pure aspartame powder, 0.08 g of citric acid and 0.037 g of pure lemon extract	Repeated - alone	Beverage	Drink beverages throughout the day	2 weeks (4 week washout between)	For the first 2-week intervention period, participants consumed either an aspartame beverage, (...) or a sucralose beverage, (...), depending on the group to which they were randomized. During the second 2-week intervention period, participants received the treatment they did not receive in the first 2- week intervention period.Treatments were beverages containing either 14% of the ADI for aspart…	0.136g	Sucralose alone	or a sucralose beverage, which contained 1000 ml water, 0.136 g (136 mg) of sucralose pure powder 0.08 g of citric acid and 0.037 g of pure lemon extract	Repeated - alone
Effects of acute taurine consumption on single bout of muscular endurance resistance exercise performance and recovery in resistance trained young male adults	K. Akalp; Ş. Vatansever; G. Tiryaki Sönmez	2023	Cross over (C)	Healthy adult men; normal weight	English	NR	Not clear/not stated (N)	Community (C)	NR	Individuals were recruited only if they met the following criteria: were nonsmokers, were not consuming creatine, taurine and protein supplements within the past six months, were not consuming certain medications (non-steroidal anti-inflammatory or steroidal drugs), were not consuming alcohol more than 1–2 drinks per week and had no known history of cardiovascular disease	Individuals were recruited only if they met the following criteria: were nonsmokers, were not consuming creatine, taurine and protein supplements within the past six months, were not consuming certain medications (non-steroidal anti-inflammatory or steroidal drugs), were not consuming alcohol more than 1–2 drinks per week and had no known history of cardiovascular disease	N	NR	N	N/A	N/A	10	10	NR	NR	NR	NR	NR	NR	21.4 ± 2.01 (range 19 - 24)	NR; BMI: 23.6 ± 2.5 kg/m²)	10	10	NR	NR	NR	NR	NR	NR	21.4 ± 2.01 (range 19 - 24)	NR; BMI: 23.6 ± 2.5 kg/m²)	This trial tested the effect of taurine ingestion (vs. aspartame) on exercise performance and recovery from resistance exercise. Ten male participants ingested either a taurine or aspartame in water one hour before resistance exercise. "Vertical jump, flexibility, balance, systolic blood pressure, diastolic blood pressure, heart rate (HR), maximal voluntary muscle contraction, speed, lactate, glu…	18 mg in 0.25 ml of water	Aspartame alone	18 mg aspartame mixed with 0.25 ml of water 1 hour before exercise	Acute - alone	Beverage	Single consumption. No details on fasting. Participants consumed the target intervention drink 1 hour before exercise. In the trials, volunteers consumed 0.1 g of taurine powder (Big Joy) per kilogram of their body weight, mixed with 0.25 ml of water or 18 mg aspartame mixed with 0.25 ml of water 1 hour before exercise. Participants were asked to detailed record one week’s diet before experiment …	1 day; 1 week washout period	This trial tested the i effect of taurine ingestion (vs. aspartame) on exercise performance and recovery from resistance exercise. Ten male participants ingested either a taurine or aspartame in water one hour before resistance exercise. "Vertical jump, flexibility, balance, systolic blood pressure, diastolic blood pressure, heart rate (HR), maximal voluntary muscle contraction, speed, lactate, g…	0.1g taurine /body weigh in 0.25 ml of water	Taurine in water	0.1 g of taurine per kg of body weight ingested in 0.25 ml water - no further details provided	Acute - alone
The influence of caffeine ingestion on strength and power performance in female team-sport players	A. Ali; J. O'Donnell; A. Foskett; K. Rutherfurd-Markwick	2016	Cross over (C)	Healthy adult female team-sport players	English	NR	Labortatory	Not clear/not stated (N)	NR	team sports players (soccer, hockey and netball), who trained 2-6 times per week and competed at recreational to international level. All participants had been taking a monophasic oral contraceptive (Monofeme, Microgynon, Levlen ED or Nordette) of the same hormonal composition (30 μg Ethinyloestradiol and 150 μg Levonorgestrel) for at least 3 months prior to the study.	Caffeine-naïve participants (who actively refrained from consuming caffeine-containing products) and those with a high daily intake (more than four cups of coffee per day) of caffeine were excluded from the study.	N	NR	NR	NR	NR	10	NR - 0	10	10	NR - 0	NR - 0	10	NR - 100	24 ± 4 years	Healthy	10	NR - 0	10	10	NR - 0	NR - 0	10	NR - 100	24 ± 4 years	Healthy	The aim of this study was to examine the influence of caffeine supplementation on knee flexor and knee extensor strength before, during and after intermittent running exercise in female team-sport players taking oral contraceptive steroids (OCS). Sixty minutes following the ingestion of a capsule containing 6 mg∙kg−1 body mass anhydrous caffeine or artificial sweetener (placebo), participants com…	NR	Aspartame alone	Aspartame (Equal, dose NR) in a gelantin capsule with a 500ml bolus of water	Acute - alone	Pill	Participants ingested a whole gelatin capsule (Vegie Capsules, BioBalance, New Zealand) containing either 6 mg∙kg−1 anhydrous caffeine (Fluka Sigma-Aldrich, St Louis, MO) or placebo (artificial sweetener, Equal) with a 500-mL bolus of water. The intermittent exercise protocol (Fig. 1) began 60 min following ingestion and consisted of six 15-min blocks of treadmill running designed to simulate the…	1 day, washout NR	The aim of this study was to examine the influence of caffeine supplementation on knee flexor and knee extensor strength before, during and after intermittent running exercise in female team-sport players taking oral contraceptive steroids (OCS). Sixty minutes following the ingestion of a capsule containing 6 mg∙kg−1 body mass anhydrous caffeine or artificial sweetener (placebo), participants com…	6mg*kg^-1	Caffeine	6 mg∙kg−1 anhydrous caffeine (Fluka Sigma-Aldrich, St Louis, MO) with a 500-mL bolus of water	Acute - alone
The influence of caffeine ingestion on strength and power performance in female team-sport players	A. Ali; J. O'Donnell; A. Foskett; K. Rutherfurd-Markwick	2016	Cross over (C)	Healthy adult female team-sport players	English	NR	Labortatory	Not clear/not stated (N)	NR	team sports players (soccer, hockey and netball), who trained 2-6 times per week and competed at recreational to international level. All participants had been taking a monophasic oral contraceptive (Monofeme, Microgynon, Levlen ED or Nordette) of the same hormonal composition (30 μg Ethinyloestradiol and 150 μg Levonorgestrel) for at least 3 months prior to the study.	Caffeine-naïve participants (who actively refrained from consuming caffeine-containing products) and those with a high daily intake (more than four cups of coffee per day) of caffeine were excluded from the study.	N	NR	NR	NR	NR	10	NR - 0	10	10	NR - 0	NR - 0	10	NR - 100	24 ± 4 years	Healthy	10	NR - 0	10	10	NR - 0	NR - 0	10	NR - 100	24 ± 4 years	Healthy	The aim of this study was to examine the influence of caffeine supplementation on knee flexor and knee extensor strength before, during and after intermittent running exercise in female team-sport players taking oral contraceptive steroids (OCS). Sixty minutes following the ingestion of a capsule containing 6 mg∙kg−1 body mass anhydrous caffeine or artificial sweetener (placebo), participants com…	NR	Aspartame alone	Aspartame (Equal, dose NR) in a gelantin capsule with a 500ml bolus of water	Acute - alone	Pill	Participants ingested a whole gelatin capsule (Vegie Capsules, BioBalance, New Zealand) containing either 6 mg∙kg−1 anhydrous caffeine (Fluka Sigma-Aldrich, St Louis, MO) or placebo (artificial sweetener, Equal) with a 500-mL bolus of water. The intermittent exercise protocol (Fig. 1) began 60 min following ingestion and consisted of six 15-min blocks of treadmill running designed to simulate the…	1 day, washout NR	The aim of this study was to examine the influence of caffeine supplementation on knee flexor and knee extensor strength before, during and after intermittent running exercise in female team-sport players taking oral contraceptive steroids (OCS). Sixty minutes following the ingestion of a capsule containing 6 mg∙kg−1 body mass anhydrous caffeine or artificial sweetener (placebo), participants com…	6mg*kg^-1	Caffeine	6 mg∙kg−1 anhydrous caffeine (Fluka Sigma-Aldrich, St Louis, MO) with a 500-mL bolus of water	Acute - alone
Effects of Aspartame, Stevia, and Sucrose on Food Intake, Satiety, and Postprandial Glucose and Insulin Levels	S. Anton; C. Martin; H. M. Han; S. Coulon; P. Geiselman; D. Williamson; W. Cefalu	2008	Crossover	Healthy adults, lean and obese	English	USA/Canada	Laboratory	Not clear/not stated (N)	NR	1) be a healthy man or woman with a BMI ≥ 20 kg/m2 and ≤ 24.9 kg/m2 or BMI ≥ 30 kg/m2 and ≤ 39.9 kg/m2 with waist circumference ≥ 36 for women and ≥ 40 for men, 2) be ≥18 years of age and <50 years of age, 3) be a nonsmoker, and 4) for females, premenopausal	1) history of diabetes, cardiovascular disease, or other chronic illnesses, 2) taking medications other than monophasic birth control or monophasic hormone replacement therapy, 3) dislike of or allergy to foods/ sweeteners (stevia, aspartame, or sucrose) used in preloads and test meals, 4) high scores on the Dietary Restraint (>14), Disinhibition (>14), or Perceived Hunger (>12) scales of the Eat…	Y	Y	N	NR	NR	31	NR	NR	31 (All stated as completed)	NR	NR	NR	NR	27.6 ± 7.7	Healthy, BMI overall 27.5 kg/m^2 ± 7.1 BMI lean 20.0 -24.9kg/m^2; BMI obese 30-39.9kg/m^2	31	NR	NR	31 (All stated as completed)	NR	NR	NR	NR	27.6 ± 7.7	Healthy, BMI overall 27.5 kg/m^2 ± 7.1 BMI lean 20.0 -24.9kg/m^2; BMI obese 30-39.9kg/m^2	We tested the effect of preloads containing stevia, aspartame, or sucrose on food intake, satiety, and postprandial glucose and insulin levels	2 x Preload containing aspartame (290kcal) - equal sweetener	Aspartame and nutritive (meal)	400g preload of tea and crackers with cream cheese sweetened with aspartame	Repeated - combination	Food and drink	For each of the three test meal days, qualified participants arrived at the Center in the morning after a 12-hour fast and consumed a standard 469 kcal breakfast consisting of cereal, milk, toast with butter, and orange juice. Based on the results of a pilot study, a 400g preload of tea and crackers with cream cheese sweetened with stevia (Whole Foods 365 brand), aspartame (Equal sweetener), or s…	1 day, minimum 2 day washout	We tested the effect of preloads containing stevia, aspartame, or sucrose on food intake, satiety, and postprandial glucose and insulin levels	2 x Preload containing stevia (290kcal)	Stevia and nutritive	400g preload of tea and crackers with cream cheese sweetened with stevia	Repeated - combination
Effects of Aspartame, Stevia, and Sucrose on Food Intake, Satiety, and Postprandial Glucose and Insulin Levels	S. Anton; C. Martin; H. M. Han; S. Coulon; P. Geiselman; D. Williamson; W. Cefalu	2008	Crossover	Healthy adults, lean and obese	English	USA/Canada	Laboratory	Not clear/not stated (N)	NR	1) be a healthy man or woman with a BMI ≥ 20 kg/m2 and ≤ 24.9 kg/m2 or BMI ≥ 30 kg/m2 and ≤ 39.9 kg/m2 with waist circumference ≥ 36 for women and ≥ 40 for men, 2) be ≥18 years of age and <50 years of age, 3) be a nonsmoker, and 4) for females, premenopausal	1) history of diabetes, cardiovascular disease, or other chronic illnesses, 2) taking medications other than monophasic birth control or monophasic hormone replacement therapy, 3) dislike of or allergy to foods/ sweeteners (stevia, aspartame, or sucrose) used in preloads and test meals, 4) high scores on the Dietary Restraint (>14), Disinhibition (>14), or Perceived Hunger (>12) scales of the Eat…	Y	Y	N	NR	NR	31	NR	NR	31 (All stated as completed)	NR	NR	NR	NR	27.6 ± 7.7	Healthy, BMI overall 27.5 kg/m^2 ± 7.1 BMI lean 20.0 -24.9kg/m^2; BMI obese 30-39.9kg/m^2	31	NR	NR	31 (All stated as completed)	NR	NR	NR	NR	27.6 ± 7.7	Healthy, BMI overall 27.5 kg/m^2 ± 7.1 BMI lean 20.0 -24.9kg/m^2; BMI obese 30-39.9kg/m^2	We tested the effect of preloads containing stevia, aspartame, or sucrose on food intake, satiety, and postprandial glucose and insulin levels	2 x Preload containing aspartame (290kcal) - equal sweetener	Aspartame and nutritive (meal)	400g preload of tea and crackers with cream cheese sweetened with aspartame	Repeated - combination	Food and drink	For each of the three test meal days, qualified participants arrived at the Center in the morning after a 12-hour fast and consumed a standard 469 kcal breakfast consisting of cereal, milk, toast with butter, and orange juice. Based on the results of a pilot study, a 400g preload of tea and crackers with cream cheese sweetened with stevia (Whole Foods 365 brand), aspartame (Equal sweetener), or s…	1 day, minimum 2 day washout	We tested the effect of preloads containing stevia, aspartame, or sucrose on food intake, satiety, and postprandial glucose and insulin levels	2 x Preload containing sucrose (493kcal)	Sucrose and nutritive	400g preload of tea and crackers with cream cheese sweetened with sucrose	Repeated - combination
Effects of Aspartame, Stevia, and Sucrose on Food Intake, Satiety, and Postprandial Glucose and Insulin Levels	S. Anton; C. Martin; H. M. Han; S. Coulon; P. Geiselman; D. Williamson; W. Cefalu	2008	Crossover	Healthy adults, lean and obese	English	USA/Canada	Laboratory	Not clear/not stated (N)	NR	1) be a healthy man or woman with a BMI ≥ 20 kg/m2 and ≤ 24.9 kg/m2 or BMI ≥ 30 kg/m2 and ≤ 39.9 kg/m2 with waist circumference ≥ 36 for women and ≥ 40 for men, 2) be ≥18 years of age and <50 years of age, 3) be a nonsmoker, and 4) for females, premenopausal	1) history of diabetes, cardiovascular disease, or other chronic illnesses, 2) taking medications other than monophasic birth control or monophasic hormone replacement therapy, 3) dislike of or allergy to foods/ sweeteners (stevia, aspartame, or sucrose) used in preloads and test meals, 4) high scores on the Dietary Restraint (>14), Disinhibition (>14), or Perceived Hunger (>12) scales of the Eat…	Y	Y	N	NR	NR	31	NR	NR	31 (All stated as completed)	NR	NR	NR	NR	27.6 ± 7.7	Healthy, BMI overall 27.5 kg/m^2 ± 7.1 BMI lean 20.0 -24.9kg/m^2; BMI obese 30-39.9kg/m^2	31	NR	NR	31 (All stated as completed)	NR	NR	NR	NR	27.6 ± 7.7	Healthy, BMI overall 27.5 kg/m^2 ± 7.1 BMI lean 20.0 -24.9kg/m^2; BMI obese 30-39.9kg/m^2	We tested the effect of preloads containing stevia, aspartame, or sucrose on food intake, satiety, and postprandial glucose and insulin levels	2 x Preload containing aspartame (290kcal) - equal sweetener	Aspartame and nutritive (meal)	400g preload of tea and crackers with cream cheese sweetened with aspartame	Repeated - combination	Food and drink	For each of the three test meal days, qualified participants arrived at the Center in the morning after a 12-hour fast and consumed a standard 469 kcal breakfast consisting of cereal, milk, toast with butter, and orange juice. Based on the results of a pilot study, a 400g preload of tea and crackers with cream cheese sweetened with stevia (Whole Foods 365 brand), aspartame (Equal sweetener), or s…	1 day, minimum 2 day washout	We tested the effect of preloads containing stevia, aspartame, or sucrose on food intake, satiety, and postprandial glucose and insulin levels	2 x Preload containing stevia (290kcal)	Stevia and nutritive	400g preload of tea and crackers with cream cheese sweetened with stevia	Repeated - combination
Effects of Aspartame, Stevia, and Sucrose on Food Intake, Satiety, and Postprandial Glucose and Insulin Levels	S. Anton; C. Martin; H. M. Han; S. Coulon; P. Geiselman; D. Williamson; W. Cefalu	2008	Crossover	Healthy adults, lean and obese	English	USA/Canada	Laboratory	Not clear/not stated (N)	NR	1) be a healthy man or woman with a BMI ≥ 20 kg/m2 and ≤ 24.9 kg/m2 or BMI ≥ 30 kg/m2 and ≤ 39.9 kg/m2 with waist circumference ≥ 36 for women and ≥ 40 for men, 2) be ≥18 years of age and <50 years of age, 3) be a nonsmoker, and 4) for females, premenopausal	1) history of diabetes, cardiovascular disease, or other chronic illnesses, 2) taking medications other than monophasic birth control or monophasic hormone replacement therapy, 3) dislike of or allergy to foods/ sweeteners (stevia, aspartame, or sucrose) used in preloads and test meals, 4) high scores on the Dietary Restraint (>14), Disinhibition (>14), or Perceived Hunger (>12) scales of the Eat…	Y	Y	N	NR	NR	31	NR	NR	31 (All stated as completed)	NR	NR	NR	NR	27.6 ± 7.7	Healthy, BMI overall 27.5 kg/m^2 ± 7.1 BMI lean 20.0 -24.9kg/m^2; BMI obese 30-39.9kg/m^2	31	NR	NR	31 (All stated as completed)	NR	NR	NR	NR	27.6 ± 7.7	Healthy, BMI overall 27.5 kg/m^2 ± 7.1 BMI lean 20.0 -24.9kg/m^2; BMI obese 30-39.9kg/m^2	We tested the effect of preloads containing stevia, aspartame, or sucrose on food intake, satiety, and postprandial glucose and insulin levels	2 x Preload containing aspartame (290kcal) - equal sweetener	Aspartame and nutritive (meal)	400g preload of tea and crackers with cream cheese sweetened with aspartame	Repeated - combination	Food and drink	For each of the three test meal days, qualified participants arrived at the Center in the morning after a 12-hour fast and consumed a standard 469 kcal breakfast consisting of cereal, milk, toast with butter, and orange juice. Based on the results of a pilot study, a 400g preload of tea and crackers with cream cheese sweetened with stevia (Whole Foods 365 brand), aspartame (Equal sweetener), or s…	1 day, minimum 2 day washout	We tested the effect of preloads containing stevia, aspartame, or sucrose on food intake, satiety, and postprandial glucose and insulin levels	2 x Preload containing sucrose (493kcal)	Sucrose and nutritive	400g preload of tea and crackers with cream cheese sweetened with sucrose	Repeated - combination
Effects of Aspartame, Stevia, and Sucrose on Food Intake, Satiety, and Postprandial Glucose and Insulin Levels	S. Anton; C. Martin; H. M. Han; S. Coulon; P. Geiselman; D. Williamson; W. Cefalu	2008	Crossover	Healthy adults, lean and obese	English	USA/Canada	Laboratory	Not clear/not stated (N)	NR	1) be a healthy man or woman with a BMI ≥ 20 kg/m2 and ≤ 24.9 kg/m2 or BMI ≥ 30 kg/m2 and ≤ 39.9 kg/m2 with waist circumference ≥ 36 for women and ≥ 40 for men, 2) be ≥18 years of age and <50 years of age, 3) be a nonsmoker, and 4) for females, premenopausal	1) history of diabetes, cardiovascular disease, or other chronic illnesses, 2) taking medications other than monophasic birth control or monophasic hormone replacement therapy, 3) dislike of or allergy to foods/ sweeteners (stevia, aspartame, or sucrose) used in preloads and test meals, 4) high scores on the Dietary Restraint (>14), Disinhibition (>14), or Perceived Hunger (>12) scales of the Eat…	Y	Y	N	NR	NR	31	NR	NR	31 (All stated as completed)	NR	NR	NR	NR	27.6 ± 7.7	Healthy, BMI overall 27.5 kg/m^2 ± 7.1 BMI lean 20.0 -24.9kg/m^2; BMI obese 30-39.9kg/m^2	31	NR	NR	31 (All stated as completed)	NR	NR	NR	NR	27.6 ± 7.7	Healthy, BMI overall 27.5 kg/m^2 ± 7.1 BMI lean 20.0 -24.9kg/m^2; BMI obese 30-39.9kg/m^2	We tested the effect of preloads containing stevia, aspartame, or sucrose on food intake, satiety, and postprandial glucose and insulin levels	2 x Preload containing aspartame (290kcal) - equal sweetener	Aspartame and nutritive (meal)	400g preload of tea and crackers with cream cheese sweetened with aspartame	Repeated - combination	Food and drink	For each of the three test meal days, qualified participants arrived at the Center in the morning after a 12-hour fast and consumed a standard 469 kcal breakfast consisting of cereal, milk, toast with butter, and orange juice. Based on the results of a pilot study, a 400g preload of tea and crackers with cream cheese sweetened with stevia (Whole Foods 365 brand), aspartame (Equal sweetener), or s…	1 day, minimum 2 day washout	We tested the effect of preloads containing stevia, aspartame, or sucrose on food intake, satiety, and postprandial glucose and insulin levels	2 x Preload containing stevia (290kcal)	Stevia and nutritive	400g preload of tea and crackers with cream cheese sweetened with stevia	Repeated - combination
Effects of Aspartame, Stevia, and Sucrose on Food Intake, Satiety, and Postprandial Glucose and Insulin Levels	S. Anton; C. Martin; H. M. Han; S. Coulon; P. Geiselman; D. Williamson; W. Cefalu	2008	Crossover	Healthy adults, lean and obese	English	USA/Canada	Laboratory	Not clear/not stated (N)	NR	1) be a healthy man or woman with a BMI ≥ 20 kg/m2 and ≤ 24.9 kg/m2 or BMI ≥ 30 kg/m2 and ≤ 39.9 kg/m2 with waist circumference ≥ 36 for women and ≥ 40 for men, 2) be ≥18 years of age and <50 years of age, 3) be a nonsmoker, and 4) for females, premenopausal	1) history of diabetes, cardiovascular disease, or other chronic illnesses, 2) taking medications other than monophasic birth control or monophasic hormone replacement therapy, 3) dislike of or allergy to foods/ sweeteners (stevia, aspartame, or sucrose) used in preloads and test meals, 4) high scores on the Dietary Restraint (>14), Disinhibition (>14), or Perceived Hunger (>12) scales of the Eat…	Y	Y	N	NR	NR	31	NR	NR	31 (All stated as completed)	NR	NR	NR	NR	27.6 ± 7.7	Healthy, BMI overall 27.5 kg/m^2 ± 7.1 BMI lean 20.0 -24.9kg/m^2; BMI obese 30-39.9kg/m^2	31	NR	NR	31 (All stated as completed)	NR	NR	NR	NR	27.6 ± 7.7	Healthy, BMI overall 27.5 kg/m^2 ± 7.1 BMI lean 20.0 -24.9kg/m^2; BMI obese 30-39.9kg/m^2	We tested the effect of preloads containing stevia, aspartame, or sucrose on food intake, satiety, and postprandial glucose and insulin levels	2 x Preload containing aspartame (290kcal) - equal sweetener	Aspartame and nutritive (meal)	400g preload of tea and crackers with cream cheese sweetened with aspartame	Repeated - combination	Food and drink	For each of the three test meal days, qualified participants arrived at the Center in the morning after a 12-hour fast and consumed a standard 469 kcal breakfast consisting of cereal, milk, toast with butter, and orange juice. Based on the results of a pilot study, a 400g preload of tea and crackers with cream cheese sweetened with stevia (Whole Foods 365 brand), aspartame (Equal sweetener), or s…	1 day, minimum 2 day washout	We tested the effect of preloads containing stevia, aspartame, or sucrose on food intake, satiety, and postprandial glucose and insulin levels	2 x Preload containing sucrose (493kcal)	Sucrose and nutritive	400g preload of tea and crackers with cream cheese sweetened with sucrose	Repeated - combination
Effects of Aspartame, Stevia, and Sucrose on Food Intake, Satiety, and Postprandial Glucose and Insulin Levels	S. Anton; C. Martin; H. M. Han; S. Coulon; P. Geiselman; D. Williamson; W. Cefalu	2008	Crossover	Healthy adults, lean and obese	English	USA/Canada	Laboratory	Not clear/not stated (N)	NR	1) be a healthy man or woman with a BMI ≥ 20 kg/m2 and ≤ 24.9 kg/m2 or BMI ≥ 30 kg/m2 and ≤ 39.9 kg/m2 with waist circumference ≥ 36 for women and ≥ 40 for men, 2) be ≥18 years of age and <50 years of age, 3) be a nonsmoker, and 4) for females, premenopausal	1) history of diabetes, cardiovascular disease, or other chronic illnesses, 2) taking medications other than monophasic birth control or monophasic hormone replacement therapy, 3) dislike of or allergy to foods/ sweeteners (stevia, aspartame, or sucrose) used in preloads and test meals, 4) high scores on the Dietary Restraint (>14), Disinhibition (>14), or Perceived Hunger (>12) scales of the Eat…	Y	Y	N	NR	NR	31	NR	NR	31 (All stated as completed)	NR	NR	NR	NR	27.6 ± 7.7	Healthy, BMI overall 27.5 kg/m^2 ± 7.1 BMI lean 20.0 -24.9kg/m^2; BMI obese 30-39.9kg/m^2	31	NR	NR	31 (All stated as completed)	NR	NR	NR	NR	27.6 ± 7.7	Healthy, BMI overall 27.5 kg/m^2 ± 7.1 BMI lean 20.0 -24.9kg/m^2; BMI obese 30-39.9kg/m^2	We tested the effect of preloads containing stevia, aspartame, or sucrose on food intake, satiety, and postprandial glucose and insulin levels	2 x Preload containing aspartame (290kcal) - equal sweetener	Aspartame and nutritive (meal)	400g preload of tea and crackers with cream cheese sweetened with aspartame	Repeated - combination	Food and drink	For each of the three test meal days, qualified participants arrived at the Center in the morning after a 12-hour fast and consumed a standard 469 kcal breakfast consisting of cereal, milk, toast with butter, and orange juice. Based on the results of a pilot study, a 400g preload of tea and crackers with cream cheese sweetened with stevia (Whole Foods 365 brand), aspartame (Equal sweetener), or s…	1 day, minimum 2 day washout	We tested the effect of preloads containing stevia, aspartame, or sucrose on food intake, satiety, and postprandial glucose and insulin levels	2 x Preload containing stevia (290kcal)	Stevia and nutritive	400g preload of tea and crackers with cream cheese sweetened with stevia	Repeated - combination
Effects of Aspartame, Stevia, and Sucrose on Food Intake, Satiety, and Postprandial Glucose and Insulin Levels	S. Anton; C. Martin; H. M. Han; S. Coulon; P. Geiselman; D. Williamson; W. Cefalu	2008	Crossover	Healthy adults, lean and obese	English	USA/Canada	Laboratory	Not clear/not stated (N)	NR	1) be a healthy man or woman with a BMI ≥ 20 kg/m2 and ≤ 24.9 kg/m2 or BMI ≥ 30 kg/m2 and ≤ 39.9 kg/m2 with waist circumference ≥ 36 for women and ≥ 40 for men, 2) be ≥18 years of age and <50 years of age, 3) be a nonsmoker, and 4) for females, premenopausal	1) history of diabetes, cardiovascular disease, or other chronic illnesses, 2) taking medications other than monophasic birth control or monophasic hormone replacement therapy, 3) dislike of or allergy to foods/ sweeteners (stevia, aspartame, or sucrose) used in preloads and test meals, 4) high scores on the Dietary Restraint (>14), Disinhibition (>14), or Perceived Hunger (>12) scales of the Eat…	Y	Y	N	NR	NR	31	NR	NR	31 (All stated as completed)	NR	NR	NR	NR	27.6 ± 7.7	Healthy, BMI overall 27.5 kg/m^2 ± 7.1 BMI lean 20.0 -24.9kg/m^2; BMI obese 30-39.9kg/m^2	31	NR	NR	31 (All stated as completed)	NR	NR	NR	NR	27.6 ± 7.7	Healthy, BMI overall 27.5 kg/m^2 ± 7.1 BMI lean 20.0 -24.9kg/m^2; BMI obese 30-39.9kg/m^2	We tested the effect of preloads containing stevia, aspartame, or sucrose on food intake, satiety, and postprandial glucose and insulin levels	2 x Preload containing aspartame (290kcal) - equal sweetener	Aspartame and nutritive (meal)	400g preload of tea and crackers with cream cheese sweetened with aspartame	Repeated - combination	Food and drink	For each of the three test meal days, qualified participants arrived at the Center in the morning after a 12-hour fast and consumed a standard 469 kcal breakfast consisting of cereal, milk, toast with butter, and orange juice. Based on the results of a pilot study, a 400g preload of tea and crackers with cream cheese sweetened with stevia (Whole Foods 365 brand), aspartame (Equal sweetener), or s…	1 day, minimum 2 day washout	We tested the effect of preloads containing stevia, aspartame, or sucrose on food intake, satiety, and postprandial glucose and insulin levels	2 x Preload containing sucrose (493kcal)	Sucrose and nutritive	400g preload of tea and crackers with cream cheese sweetened with sucrose	Repeated - combination
Effects of Aspartame, Stevia, and Sucrose on Food Intake, Satiety, and Postprandial Glucose and Insulin Levels	S. Anton; C. Martin; H. M. Han; S. Coulon; P. Geiselman; D. Williamson; W. Cefalu	2008	Crossover	Healthy adults, lean and obese	English	USA/Canada	Laboratory	Not clear/not stated (N)	NR	1) be a healthy man or woman with a BMI ≥ 20 kg/m2 and ≤ 24.9 kg/m2 or BMI ≥ 30 kg/m2 and ≤ 39.9 kg/m2 with waist circumference ≥ 36 for women and ≥ 40 for men, 2) be ≥18 years of age and <50 years of age, 3) be a nonsmoker, and 4) for females, premenopausal	1) history of diabetes, cardiovascular disease, or other chronic illnesses, 2) taking medications other than monophasic birth control or monophasic hormone replacement therapy, 3) dislike of or allergy to foods/ sweeteners (stevia, aspartame, or sucrose) used in preloads and test meals, 4) high scores on the Dietary Restraint (>14), Disinhibition (>14), or Perceived Hunger (>12) scales of the Eat…	Y	Y	N	NR	NR	31	NR	NR	31 (All stated as completed)	NR	NR	NR	NR	27.6 ± 7.7	Healthy, BMI overall 27.5 kg/m^2 ± 7.1 BMI lean 20.0 -24.9kg/m^2; BMI obese 30-39.9kg/m^2	31	NR	NR	31 (All stated as completed)	NR	NR	NR	NR	27.6 ± 7.7	Healthy, BMI overall 27.5 kg/m^2 ± 7.1 BMI lean 20.0 -24.9kg/m^2; BMI obese 30-39.9kg/m^2	We tested the effect of preloads containing stevia, aspartame, or sucrose on food intake, satiety, and postprandial glucose and insulin levels	2 x Preload containing aspartame (290kcal) - equal sweetener	Aspartame and nutritive (meal)	400g preload of tea and crackers with cream cheese sweetened with aspartame	Repeated - combination	Food and drink	For each of the three test meal days, qualified participants arrived at the Center in the morning after a 12-hour fast and consumed a standard 469 kcal breakfast consisting of cereal, milk, toast with butter, and orange juice. Based on the results of a pilot study, a 400g preload of tea and crackers with cream cheese sweetened with stevia (Whole Foods 365 brand), aspartame (Equal sweetener), or s…	1 day, minimum 2 day washout	We tested the effect of preloads containing stevia, aspartame, or sucrose on food intake, satiety, and postprandial glucose and insulin levels	2 x Preload containing stevia (290kcal)	Stevia and nutritive	400g preload of tea and crackers with cream cheese sweetened with stevia	Repeated - combination
Effects of Aspartame, Stevia, and Sucrose on Food Intake, Satiety, and Postprandial Glucose and Insulin Levels	S. Anton; C. Martin; H. M. Han; S. Coulon; P. Geiselman; D. Williamson; W. Cefalu	2008	Crossover	Healthy adults, lean and obese	English	USA/Canada	Laboratory	Not clear/not stated (N)	NR	1) be a healthy man or woman with a BMI ≥ 20 kg/m2 and ≤ 24.9 kg/m2 or BMI ≥ 30 kg/m2 and ≤ 39.9 kg/m2 with waist circumference ≥ 36 for women and ≥ 40 for men, 2) be ≥18 years of age and <50 years of age, 3) be a nonsmoker, and 4) for females, premenopausal	1) history of diabetes, cardiovascular disease, or other chronic illnesses, 2) taking medications other than monophasic birth control or monophasic hormone replacement therapy, 3) dislike of or allergy to foods/ sweeteners (stevia, aspartame, or sucrose) used in preloads and test meals, 4) high scores on the Dietary Restraint (>14), Disinhibition (>14), or Perceived Hunger (>12) scales of the Eat…	Y	Y	N	NR	NR	31	NR	NR	31 (All stated as completed)	NR	NR	NR	NR	27.6 ± 7.7	Healthy, BMI overall 27.5 kg/m^2 ± 7.1 BMI lean 20.0 -24.9kg/m^2; BMI obese 30-39.9kg/m^2	31	NR	NR	31 (All stated as completed)	NR	NR	NR	NR	27.6 ± 7.7	Healthy, BMI overall 27.5 kg/m^2 ± 7.1 BMI lean 20.0 -24.9kg/m^2; BMI obese 30-39.9kg/m^2	We tested the effect of preloads containing stevia, aspartame, or sucrose on food intake, satiety, and postprandial glucose and insulin levels	2 x Preload containing aspartame (290kcal) - equal sweetener	Aspartame and nutritive (meal)	400g preload of tea and crackers with cream cheese sweetened with aspartame	Repeated - combination	Food and drink	For each of the three test meal days, qualified participants arrived at the Center in the morning after a 12-hour fast and consumed a standard 469 kcal breakfast consisting of cereal, milk, toast with butter, and orange juice. Based on the results of a pilot study, a 400g preload of tea and crackers with cream cheese sweetened with stevia (Whole Foods 365 brand), aspartame (Equal sweetener), or s…	1 day, minimum 2 day washout	We tested the effect of preloads containing stevia, aspartame, or sucrose on food intake, satiety, and postprandial glucose and insulin levels	2 x Preload containing sucrose (493kcal)	Sucrose and nutritive	400g preload of tea and crackers with cream cheese sweetened with sucrose	Repeated - combination
Effects of Aspartame, Stevia, and Sucrose on Food Intake, Satiety, and Postprandial Glucose and Insulin Levels	S. Anton; C. Martin; H. M. Han; S. Coulon; P. Geiselman; D. Williamson; W. Cefalu	2008	Crossover	Healthy adults, lean and obese	English	USA/Canada	Laboratory	Not clear/not stated (N)	NR	1) be a healthy man or woman with a BMI ≥ 20 kg/m2 and ≤ 24.9 kg/m2 or BMI ≥ 30 kg/m2 and ≤ 39.9 kg/m2 with waist circumference ≥ 36 for women and ≥ 40 for men, 2) be ≥18 years of age and <50 years of age, 3) be a nonsmoker, and 4) for females, premenopausal	1) history of diabetes, cardiovascular disease, or other chronic illnesses, 2) taking medications other than monophasic birth control or monophasic hormone replacement therapy, 3) dislike of or allergy to foods/ sweeteners (stevia, aspartame, or sucrose) used in preloads and test meals, 4) high scores on the Dietary Restraint (>14), Disinhibition (>14), or Perceived Hunger (>12) scales of the Eat…	Y	Y	N	NR	NR	31	NR	NR	31 (All stated as completed)	NR	NR	NR	NR	27.6 ± 7.7	Healthy, BMI overall 27.5 kg/m^2 ± 7.1 BMI lean 20.0 -24.9kg/m^2; BMI obese 30-39.9kg/m^2	31	NR	NR	31 (All stated as completed)	NR	NR	NR	NR	27.6 ± 7.7	Healthy, BMI overall 27.5 kg/m^2 ± 7.1 BMI lean 20.0 -24.9kg/m^2; BMI obese 30-39.9kg/m^2	We tested the effect of preloads containing stevia, aspartame, or sucrose on food intake, satiety, and postprandial glucose and insulin levels	2 x Preload containing aspartame (290kcal) - equal sweetener	Aspartame and nutritive (meal)	400g preload of tea and crackers with cream cheese sweetened with aspartame	Repeated - combination	Food and drink	For each of the three test meal days, qualified participants arrived at the Center in the morning after a 12-hour fast and consumed a standard 469 kcal breakfast consisting of cereal, milk, toast with butter, and orange juice. Based on the results of a pilot study, a 400g preload of tea and crackers with cream cheese sweetened with stevia (Whole Foods 365 brand), aspartame (Equal sweetener), or s…	1 day, minimum 2 day washout	We tested the effect of preloads containing stevia, aspartame, or sucrose on food intake, satiety, and postprandial glucose and insulin levels	2 x Preload containing stevia (290kcal)	Stevia and nutritive	400g preload of tea and crackers with cream cheese sweetened with stevia	Repeated - combination
Effects of Aspartame, Stevia, and Sucrose on Food Intake, Satiety, and Postprandial Glucose and Insulin Levels	S. Anton; C. Martin; H. M. Han; S. Coulon; P. Geiselman; D. Williamson; W. Cefalu	2008	Crossover	Healthy adults, lean and obese	English	USA/Canada	Laboratory	Not clear/not stated (N)	NR	1) be a healthy man or woman with a BMI ≥ 20 kg/m2 and ≤ 24.9 kg/m2 or BMI ≥ 30 kg/m2 and ≤ 39.9 kg/m2 with waist circumference ≥ 36 for women and ≥ 40 for men, 2) be ≥18 years of age and <50 years of age, 3) be a nonsmoker, and 4) for females, premenopausal	1) history of diabetes, cardiovascular disease, or other chronic illnesses, 2) taking medications other than monophasic birth control or monophasic hormone replacement therapy, 3) dislike of or allergy to foods/ sweeteners (stevia, aspartame, or sucrose) used in preloads and test meals, 4) high scores on the Dietary Restraint (>14), Disinhibition (>14), or Perceived Hunger (>12) scales of the Eat…	Y	Y	N	NR	NR	31	NR	NR	31 (All stated as completed)	NR	NR	NR	NR	27.6 ± 7.7	Healthy, BMI overall 27.5 kg/m^2 ± 7.1 BMI lean 20.0 -24.9kg/m^2; BMI obese 30-39.9kg/m^2	31	NR	NR	31 (All stated as completed)	NR	NR	NR	NR	27.6 ± 7.7	Healthy, BMI overall 27.5 kg/m^2 ± 7.1 BMI lean 20.0 -24.9kg/m^2; BMI obese 30-39.9kg/m^2	We tested the effect of preloads containing stevia, aspartame, or sucrose on food intake, satiety, and postprandial glucose and insulin levels	2 x Preload containing aspartame (290kcal) - equal sweetener	Aspartame and nutritive (meal)	400g preload of tea and crackers with cream cheese sweetened with aspartame	Repeated - combination	Food and drink	For each of the three test meal days, qualified participants arrived at the Center in the morning after a 12-hour fast and consumed a standard 469 kcal breakfast consisting of cereal, milk, toast with butter, and orange juice. Based on the results of a pilot study, a 400g preload of tea and crackers with cream cheese sweetened with stevia (Whole Foods 365 brand), aspartame (Equal sweetener), or s…	1 day, minimum 2 day washout	We tested the effect of preloads containing stevia, aspartame, or sucrose on food intake, satiety, and postprandial glucose and insulin levels	2 x Preload containing sucrose (493kcal)	Sucrose and nutritive	400g preload of tea and crackers with cream cheese sweetened with sucrose	Repeated - combination
Effects of Aspartame, Stevia, and Sucrose on Food Intake, Satiety, and Postprandial Glucose and Insulin Levels	S. Anton; C. Martin; H. M. Han; S. Coulon; P. Geiselman; D. Williamson; W. Cefalu	2008	Crossover	Healthy adults, lean and obese	English	USA/Canada	Laboratory	Not clear/not stated (N)	NR	1) be a healthy man or woman with a BMI ≥ 20 kg/m2 and ≤ 24.9 kg/m2 or BMI ≥ 30 kg/m2 and ≤ 39.9 kg/m2 with waist circumference ≥ 36 for women and ≥ 40 for men, 2) be ≥18 years of age and <50 years of age, 3) be a nonsmoker, and 4) for females, premenopausal	1) history of diabetes, cardiovascular disease, or other chronic illnesses, 2) taking medications other than monophasic birth control or monophasic hormone replacement therapy, 3) dislike of or allergy to foods/ sweeteners (stevia, aspartame, or sucrose) used in preloads and test meals, 4) high scores on the Dietary Restraint (>14), Disinhibition (>14), or Perceived Hunger (>12) scales of the Eat…	Y	Y	N	NR	NR	31	NR	NR	31 (All stated as completed)	NR	NR	NR	NR	27.6 ± 7.7	Healthy, BMI overall 27.5 kg/m^2 ± 7.1 BMI lean 20.0 -24.9kg/m^2; BMI obese 30-39.9kg/m^2	31	NR	NR	31 (All stated as completed)	NR	NR	NR	NR	27.6 ± 7.7	Healthy, BMI overall 27.5 kg/m^2 ± 7.1 BMI lean 20.0 -24.9kg/m^2; BMI obese 30-39.9kg/m^2	We tested the effect of preloads containing stevia, aspartame, or sucrose on food intake, satiety, and postprandial glucose and insulin levels	2 x Preload containing aspartame (290kcal) - equal sweetener	Aspartame and nutritive (meal)	400g preload of tea and crackers with cream cheese sweetened with aspartame	Repeated - combination	Food and drink	For each of the three test meal days, qualified participants arrived at the Center in the morning after a 12-hour fast and consumed a standard 469 kcal breakfast consisting of cereal, milk, toast with butter, and orange juice. Based on the results of a pilot study, a 400g preload of tea and crackers with cream cheese sweetened with stevia (Whole Foods 365 brand), aspartame (Equal sweetener), or s…	1 day, minimum 2 day washout	We tested the effect of preloads containing stevia, aspartame, or sucrose on food intake, satiety, and postprandial glucose and insulin levels	2 x Preload containing stevia (290kcal)	Stevia and nutritive	400g preload of tea and crackers with cream cheese sweetened with stevia	Repeated - combination
Effects of Aspartame, Stevia, and Sucrose on Food Intake, Satiety, and Postprandial Glucose and Insulin Levels	S. Anton; C. Martin; H. M. Han; S. Coulon; P. Geiselman; D. Williamson; W. Cefalu	2008	Crossover	Healthy adults, lean and obese	English	USA/Canada	Laboratory	Not clear/not stated (N)	NR	1) be a healthy man or woman with a BMI ≥ 20 kg/m2 and ≤ 24.9 kg/m2 or BMI ≥ 30 kg/m2 and ≤ 39.9 kg/m2 with waist circumference ≥ 36 for women and ≥ 40 for men, 2) be ≥18 years of age and <50 years of age, 3) be a nonsmoker, and 4) for females, premenopausal	1) history of diabetes, cardiovascular disease, or other chronic illnesses, 2) taking medications other than monophasic birth control or monophasic hormone replacement therapy, 3) dislike of or allergy to foods/ sweeteners (stevia, aspartame, or sucrose) used in preloads and test meals, 4) high scores on the Dietary Restraint (>14), Disinhibition (>14), or Perceived Hunger (>12) scales of the Eat…	Y	Y	N	NR	NR	31	NR	NR	31 (All stated as completed)	NR	NR	NR	NR	27.6 ± 7.7	Healthy, BMI overall 27.5 kg/m^2 ± 7.1 BMI lean 20.0 -24.9kg/m^2; BMI obese 30-39.9kg/m^2	31	NR	NR	31 (All stated as completed)	NR	NR	NR	NR	27.6 ± 7.7	Healthy, BMI overall 27.5 kg/m^2 ± 7.1 BMI lean 20.0 -24.9kg/m^2; BMI obese 30-39.9kg/m^2	We tested the effect of preloads containing stevia, aspartame, or sucrose on food intake, satiety, and postprandial glucose and insulin levels	2 x Preload containing aspartame (290kcal) - equal sweetener	Aspartame and nutritive (meal)	400g preload of tea and crackers with cream cheese sweetened with aspartame	Repeated - combination	Food and drink	For each of the three test meal days, qualified participants arrived at the Center in the morning after a 12-hour fast and consumed a standard 469 kcal breakfast consisting of cereal, milk, toast with butter, and orange juice. Based on the results of a pilot study, a 400g preload of tea and crackers with cream cheese sweetened with stevia (Whole Foods 365 brand), aspartame (Equal sweetener), or s…	1 day, minimum 2 day washout	We tested the effect of preloads containing stevia, aspartame, or sucrose on food intake, satiety, and postprandial glucose and insulin levels	2 x Preload containing sucrose (493kcal)	Sucrose and nutritive	400g preload of tea and crackers with cream cheese sweetened with sucrose	Repeated - combination
Effect of glucose on tobacco craving. Is it mediated by tryptophan and serotonin?	I. Berlin; F. Vorspan; D. Warot; B. Manéglier; O. Spreux-Varoquaux	2005	Cross over (C)	Healthy adult men and women; regular cigarette smokers	English	NR - France	Secondary/tertiary care medical setting (2)	Not clear/not stated (N)	NR	Participants were included if they smoked regularly a minimum of 15 cigarettes per day during at least the previous 6 months and had no intention of quitting during the study. Women had to be on an oral contraceptive started at least 1 month before the study. All included subjects had normal results on routine clinical examination and 12 lead ECG.	Not included were the following: participants younger than 20 years old, those with known type 1 or type 2 diabetes or having blood glucose higher than normal, those with acute or chronic disease conditions, those under drug treatments, those who had lost more than 3 kg body weight during the last month, those who were on a hypocaloric diet, or those who had a body mass index lower than 18 or hig…	Y	Y	N	N/A	N/A	12	NR	5	NR But 12 based on reported DF	NR	NR	NR	NR	28.6 (±7.9); women: 24 (±5), men: 32 (±8.2)	Healthy; BMI - 21.2 ± 0.4 kg/m2 .	12	NR	5	NR But 12 based on reported DF	NR	NR	NR	NR	28.6 (±7.9); women: 24 (±5), men: 32 (±8.2)	Healthy; BMI - 21.2 ± 0.4 kg/m2 .	This study aimed to assess the effect of high doses of oral glucose on tobacco craving, withdrawal symptoms, plasma TRP and blood serotonin concentrations in temporarily abstinent smokers. Aspartame 0.6 g/200 ml (A, placebo), glucose 32.5 g/200 ml (G32.5) and 75 g/200 ml water (G75) were administered to 12 healthy smokers after an overnight abstinence in a crossover, double blind study. Blood glu…	1 x 0.6g of aspartame/200ml of water	Aspartame alone	0.6g of aspartame with 200ml of water was ingested once during the test session.	Acute - alone	Beverage	Single consumption within 5 minutes, after an overnight fast. Participants were also asked not to smoke for 2000 hours on the days before the trials. Testing started at 8:00 am and was conducted in the following order: -45 min (catherer was placed in a non-dominant arm); -30 min (first blood sample taken); 0 min (ingestion of the test solution; drunk in opaque glasses in less than 5 min); 30, 60,…	1 day; 1 week washout	This study aimed to assess the effect of high doses of oral glucose on tobacco craving, withdrawal symptoms, plasma TRP and blood serotonin concentrations in temporarily abstinent smokers. Aspartame 0.6 g/200 ml (A, placebo), glucose 32.5 g/200 ml (G32.5) and 75 g/200 ml water (G75) were administered to 12 healthy smokers after an overnight abstinence in a crossover, double blind study. Blood glu…	1 x 75 g of glucose/200 ml of water	Glucose in water	75 g of glucose with 200ml of water was ingested once during the test session.	Acute - alone
Effect of glucose on tobacco craving. Is it mediated by tryptophan and serotonin?	I. Berlin; F. Vorspan; D. Warot; B. Manéglier; O. Spreux-Varoquaux	2005	Cross over (C)	Healthy adult men and women; regular cigarette smokers	English	NR - France	Secondary/tertiary care medical setting (2)	Not clear/not stated (N)	NR	Participants were included if they smoked regularly a minimum of 15 cigarettes per day during at least the previous 6 months and had no intention of quitting during the study. Women had to be on an oral contraceptive started at least 1 month before the study. All included subjects had normal results on routine clinical examination and 12 lead ECG.	Not included were the following: participants younger than 20 years old, those with known type 1 or type 2 diabetes or having blood glucose higher than normal, those with acute or chronic disease conditions, those under drug treatments, those who had lost more than 3 kg body weight during the last month, those who were on a hypocaloric diet, or those who had a body mass index lower than 18 or hig…	Y	Y	N	N/A	N/A	12	NR	5	NR But 12 based on reported DF	NR	NR	NR	NR	28.6 (±7.9); women: 24 (±5), men: 32 (±8.2)	Healthy; BMI - 21.2 ± 0.4 kg/m2 .	12	NR	5	NR But 12 based on reported DF	NR	NR	NR	NR	28.6 (±7.9); women: 24 (±5), men: 32 (±8.2)	Healthy; BMI - 21.2 ± 0.4 kg/m2 .	This study aimed to assess the effect of high doses of oral glucose on tobacco craving, withdrawal symptoms, plasma TRP and blood serotonin concentrations in temporarily abstinent smokers. Aspartame 0.6 g/200 ml (A, placebo), glucose 32.5 g/200 ml (G32.5) and 75 g/200 ml water (G75) were administered to 12 healthy smokers after an overnight abstinence in a crossover, double blind study. Blood glu…	1 x 0.6g of aspartame/200ml of water	Aspartame alone	0.6g of aspartame with 200ml of water was ingested once during the test session.	Acute - alone	Beverage	Single consumption within 5 minutes, after an overnight fast. Participants were also asked not to smoke for 2000 hours on the days before the trials. Testing started at 8:00 am and was conducted in the following order: -45 min (catherer was placed in a non-dominant arm); -30 min (first blood sample taken); 0 min (ingestion of the test solution; drunk in opaque glasses in less than 5 min); 30, 60,…	1 day; 1 week washout	This study aimed to assess the effect of high doses of oral glucose on tobacco craving, withdrawal symptoms, plasma TRP and blood serotonin concentrations in temporarily abstinent smokers. Aspartame 0.6 g/200 ml (A, placebo), glucose 32.5 g/200 ml (G32.5) and 75 g/200 ml water (G75) were administered to 12 healthy smokers after an overnight abstinence in a crossover, double blind study. Blood glu…	1 x 32.5 g of glucose/200 ml of water	Glucose in water	32.5 g of glucose with 200ml of water was ingested once during the test session.	Acute - alone
Effect of glucose on tobacco craving. Is it mediated by tryptophan and serotonin?	I. Berlin; F. Vorspan; D. Warot; B. Manéglier; O. Spreux-Varoquaux	2005	Cross over (C)	Healthy adult men and women; regular cigarette smokers	English	NR - France	Secondary/tertiary care medical setting (2)	Not clear/not stated (N)	NR	Participants were included if they smoked regularly a minimum of 15 cigarettes per day during at least the previous 6 months and had no intention of quitting during the study. Women had to be on an oral contraceptive started at least 1 month before the study. All included subjects had normal results on routine clinical examination and 12 lead ECG.	Not included were the following: participants younger than 20 years old, those with known type 1 or type 2 diabetes or having blood glucose higher than normal, those with acute or chronic disease conditions, those under drug treatments, those who had lost more than 3 kg body weight during the last month, those who were on a hypocaloric diet, or those who had a body mass index lower than 18 or hig…	Y	Y	N	N/A	N/A	12	NR	5	NR But 12 based on reported DF	NR	NR	NR	NR	28.6 (±7.9); women: 24 (±5), men: 32 (±8.2)	Healthy; BMI - 21.2 ± 0.4 kg/m2 .	12	NR	5	NR But 12 based on reported DF	NR	NR	NR	NR	28.6 (±7.9); women: 24 (±5), men: 32 (±8.2)	Healthy; BMI - 21.2 ± 0.4 kg/m2 .	This study aimed to assess the effect of high doses of oral glucose on tobacco craving, withdrawal symptoms, plasma TRP and blood serotonin concentrations in temporarily abstinent smokers. Aspartame 0.6 g/200 ml (A, placebo), glucose 32.5 g/200 ml (G32.5) and 75 g/200 ml water (G75) were administered to 12 healthy smokers after an overnight abstinence in a crossover, double blind study. Blood glu…	1 x 0.6g of aspartame/200ml of water	Aspartame alone	0.6g of aspartame with 200ml of water was ingested once during the test session.	Acute - alone	Beverage	Single consumption within 5 minutes, after an overnight fast. Participants were also asked not to smoke for 2000 hours on the days before the trials. Testing started at 8:00 am and was conducted in the following order: -45 min (catherer was placed in a non-dominant arm); -30 min (first blood sample taken); 0 min (ingestion of the test solution; drunk in opaque glasses in less than 5 min); 30, 60,…	1 day; 1 week washout	This study aimed to assess the effect of high doses of oral glucose on tobacco craving, withdrawal symptoms, plasma TRP and blood serotonin concentrations in temporarily abstinent smokers. Aspartame 0.6 g/200 ml (A, placebo), glucose 32.5 g/200 ml (G32.5) and 75 g/200 ml water (G75) were administered to 12 healthy smokers after an overnight abstinence in a crossover, double blind study. Blood glu…	1 x 75 g of glucose/200 ml of water	Glucose in water	75 g of glucose with 200ml of water was ingested once during the test session.	Acute - alone
Effect of glucose on tobacco craving. Is it mediated by tryptophan and serotonin?	I. Berlin; F. Vorspan; D. Warot; B. Manéglier; O. Spreux-Varoquaux	2005	Cross over (C)	Healthy adult men and women; regular cigarette smokers	English	NR - France	Secondary/tertiary care medical setting (2)	Not clear/not stated (N)	NR	Participants were included if they smoked regularly a minimum of 15 cigarettes per day during at least the previous 6 months and had no intention of quitting during the study. Women had to be on an oral contraceptive started at least 1 month before the study. All included subjects had normal results on routine clinical examination and 12 lead ECG.	Not included were the following: participants younger than 20 years old, those with known type 1 or type 2 diabetes or having blood glucose higher than normal, those with acute or chronic disease conditions, those under drug treatments, those who had lost more than 3 kg body weight during the last month, those who were on a hypocaloric diet, or those who had a body mass index lower than 18 or hig…	Y	Y	N	N/A	N/A	12	NR	5	NR But 12 based on reported DF	NR	NR	NR	NR	28.6 (±7.9); women: 24 (±5), men: 32 (±8.2)	Healthy; BMI - 21.2 ± 0.4 kg/m2 .	12	NR	5	NR But 12 based on reported DF	NR	NR	NR	NR	28.6 (±7.9); women: 24 (±5), men: 32 (±8.2)	Healthy; BMI - 21.2 ± 0.4 kg/m2 .	This study aimed to assess the effect of high doses of oral glucose on tobacco craving, withdrawal symptoms, plasma TRP and blood serotonin concentrations in temporarily abstinent smokers. Aspartame 0.6 g/200 ml (A, placebo), glucose 32.5 g/200 ml (G32.5) and 75 g/200 ml water (G75) were administered to 12 healthy smokers after an overnight abstinence in a crossover, double blind study. Blood glu…	1 x 0.6g of aspartame/200ml of water	Aspartame alone	0.6g of aspartame with 200ml of water was ingested once during the test session.	Acute - alone	Beverage	Single consumption within 5 minutes, after an overnight fast. Participants were also asked not to smoke for 2000 hours on the days before the trials. Testing started at 8:00 am and was conducted in the following order: -45 min (catherer was placed in a non-dominant arm); -30 min (first blood sample taken); 0 min (ingestion of the test solution; drunk in opaque glasses in less than 5 min); 30, 60,…	1 day; 1 week washout	This study aimed to assess the effect of high doses of oral glucose on tobacco craving, withdrawal symptoms, plasma TRP and blood serotonin concentrations in temporarily abstinent smokers. Aspartame 0.6 g/200 ml (A, placebo), glucose 32.5 g/200 ml (G32.5) and 75 g/200 ml water (G75) were administered to 12 healthy smokers after an overnight abstinence in a crossover, double blind study. Blood glu…	1 x 32.5 g of glucose/200 ml of water	Glucose in water	32.5 g of glucose with 200ml of water was ingested once during the test session.	Acute - alone
Triphasic multinutrient supplementation during acute resistance exercise improves session volume load and reduces muscle damage in strength-trained athletes	S. P. Bird; T. Mabon; M. Pryde; S. Feebrey; J. Cannon	2013	Cross over (C)	Strength-trained male field and court sport athletes (adults)	English	NR	Labortatory	Not clear/not stated (N)	NR	(1) minimum of 2 years of continuous strength training experience, (2) no additional nutritional SUPPs for at least 28 days before or during the study, and (3) no history of anabolic steroids or any other anabolic agents known to enhance performance during the previous year.	NR	Y	Y - A priori power analysis for a repeated-measures analysis of variance (ANOVA) was performed using G*Power version 3.1.2 [43], with the following input parameters: effect size F = 0.25; type I error probability, 0.05; desired statistical power, 0.80; number of groups, 1; number of measurements, 2 (2 measurements were included in the power analysis because this was the smallest number of observa…	Y	The principal investigator witnessed consumption of all treatments to ensure participant compliance.	NR	21	21	NR	15	15	NR	NR	NR	21.7 ± 0.8	Healthy (strength-trained male athletes)	21	21	NR - 0	15	15	NR - 100	NR - 0	NR - 0	21.7 ± 0.8	Healthy (strength-trained male athletes)	The purpose of this study was to examine the influence of a triphasic multinutrient supplementation strategy during an acute resistance exercise session performed to voluntary exhaustion on muscular performance, serum hormone responses, biochemical markers of muscle damage and perceived global session intensity and muscle soreness in strength-trained athletes. We hypothesized that this supplement…	NR	Aspartame alone	The PLA treatment consisted of an aspartame flavoring suspended in water that matched the taste of the preexercise, intra-workout, and postexercise SUPP treatments.	Repeated - alone	Beverage	"The preexercise supplement was consumed in a single bolus. Participants were instructed to consume the intra-workout SUPP in small, regular doses between each set (~30-40 mL) so that the total fluid volume was consumed by the end of the resistance exercise session. The postexercise supplement was consumed in a single bolus."	1 day; Overall 6 weeks (including 28 day washout period pre intervention; two testing days both 7 days apart),	The purpose of this study was to examine the influence of a triphasic multinutrient supplementation strategy during an acute resistance exercise session performed to voluntary exhaustion on muscular performance, serum hormone responses, biochemical markers of muscle damage and perceived global session intensity and muscle soreness in strength-trained athletes. We hypothesized that this supplement…	95 g; 15-gram serve Musashi Reactivate Hardcore (Pre-exercise), 30-gram serve Musashi Elevator (During exercise), 50-gram serve Musashi SPORTS (Post-exercise).	Multinutrient supplement (Musashi 1-2-3 Step System, Notting Hill, Australia) (SUPP)	The preexercise SUPP consisted of a carbohydrate-based formula that included essential amino acids, arginine/α-ketoglutarate B-alanine, caffeine, and B-group vitamins suspended in 150 mL of water and were ingested as a single bolus. The intra-workout SUPP consisted of a carbohydrate-based formula that included 6 g of essential amino acids and creatine monohydrate suspended in a volume of water eq…	Repeated - combination
Consumption of a Carbonated Beverage with High-Intensity Sweeteners Has No Effect on Insulin Sensitivity and Secretion in Nondiabetic Adults	F. Bonnet; A. Tavenard; M. Esvan; B. Laviolle; M. Viltard; E. M. Lepicard; F. Lainé.	2018	Cross over (C)	Healthy adults, non-diabetic, overweight and nonoverweight	English	France	Secondary/tertiary care medical setting (2)	Community (C)	October 2012 - April 2014 (participants were enrolled in the study during this period).	Inclusion criteria were healthy, nonoverweight or overweight men and women who were not regular users of high-intensity sweeteners, defined as consuming ≥1 can of beverage with high-intensity sweeteners or 1 spoonful of high-intensity sweeteners/wk (or its equivalent from foods). At the selection visit, potential enrollees were asked to drink 1 glass of the beverage containing high-intensity swee…	Participants were excluded from the study if they had acute illness, past or present intestinal disease, a history of diabetes or bariatric surgery, treatment that could interfere with glucose homeostasis, past or present kidney disease, abnormal thyroid hormone levels, elevated liver markers, consumed >3–4 glasses of alcoholic drinks/d (>36 g of ethanol), or were pregnant or lactating.	Y	Y	N	No - we did not directly assess the compliance with the test beverages.	NR	60	NR	NR	50	22	44	NR	NR	31.1 (± 10.3)	BMI 24.7kg/m^2 ± 3.2	60	NR	NR	50	22	44	NR	NR	31.1 (± 10.3)	NR - BMI 24.7kg/m^2 ± 3.2	This trial compared the effects of the consumption of a carbonated beverage containing aspartame and acesulfame K (high-intensity sweeteners beverage—HISB) with those of an unsweetened, no-calorie carbonated beverage (UB) on insulin sensitivity and secretion in nondiabetic adults. Participants consumed one of the two test beverages, twice daily for 12 weeks.	2x 129mg aspartame and 13mg acesulfame k	Aspartame and acesulfame K	330 mL (11.16-ounce) beverage containing 129 mg aspartame and 13 mg acesulfame K in carbonated water consumed twice daily.	Repeated - combination	Beverage	Twice per day for 12 weeks. This amount corresponds to a daily dose of 258 mg of aspartame and 26 mg of acesulfame K. The participants were asked to start drinking the beverages 30 min before meals (lunch, snack, or dinner) and to finish drinking them by the end of the meal.	12 weeks; 4 week washout	This trial compared the effects of the consumption of a carbonated beverage containing aspartame and acesulfame K (high-intensity sweeteners beverage—HISB) with those of an unsweetened, no-calorie carbonated beverage (UB) on insulin sensitivity and secretion in nondiabetic adults. Participants consumed one of the two test beverages, twice daily for 12 weeks.	2x330ml	Water	330 mL (11.16-ounce) carbonated water consumed twice daily.	Repeated - alone
Consumption of a Carbonated Beverage with High-Intensity Sweeteners Has No Effect on Insulin Sensitivity and Secretion in Nondiabetic Adults	F. Bonnet; A. Tavenard; M. Esvan; B. Laviolle; M. Viltard; E. M. Lepicard; F. Lainé.	2018	Cross over (C)	Healthy adults, non-diabetic, overweight and nonoverweight	English	France	Secondary/tertiary care medical setting (2)	Community (C)	October 2012 - April 2014 (participants were enrolled in the study during this period).	Inclusion criteria were healthy, nonoverweight or overweight men and women who were not regular users of high-intensity sweeteners, defined as consuming ≥1 can of beverage with high-intensity sweeteners or 1 spoonful of high-intensity sweeteners/wk (or its equivalent from foods). At the selection visit, potential enrollees were asked to drink 1 glass of the beverage containing high-intensity swee…	Participants were excluded from the study if they had acute illness, past or present intestinal disease, a history of diabetes or bariatric surgery, treatment that could interfere with glucose homeostasis, past or present kidney disease, abnormal thyroid hormone levels, elevated liver markers, consumed >3–4 glasses of alcoholic drinks/d (>36 g of ethanol), or were pregnant or lactating.	Y	Y	N	No - we did not directly assess the compliance with the test beverages.	NR	60	NR	NR	50	22	44	NR	NR	31.1 (± 10.3)	BMI 24.7kg/m^2 ± 3.2	60	NR	NR	50	22	44	NR	NR	31.1 (± 10.3)	NR - BMI 24.7kg/m^2 ± 3.2	This trial compared the effects of the consumption of a carbonated beverage containing aspartame and acesulfame K (high-intensity sweeteners beverage—HISB) with those of an unsweetened, no-calorie carbonated beverage (UB) on insulin sensitivity and secretion in nondiabetic adults. Participants consumed one of the two test beverages, twice daily for 12 weeks.	2x 129mg aspartame and 13mg acesulfame k	Aspartame and acesulfame K	330 mL (11.16-ounce) beverage containing 129 mg aspartame and 13 mg acesulfame K in carbonated water consumed twice daily.	Repeated - combination	Beverage	Twice per day for 12 weeks. This amount corresponds to a daily dose of 258 mg of aspartame and 26 mg of acesulfame K. The participants were asked to start drinking the beverages 30 min before meals (lunch, snack, or dinner) and to finish drinking them by the end of the meal.	12 weeks; 4 week washout	This trial compared the effects of the consumption of a carbonated beverage containing aspartame and acesulfame K (high-intensity sweeteners beverage—HISB) with those of an unsweetened, no-calorie carbonated beverage (UB) on insulin sensitivity and secretion in nondiabetic adults. Participants consumed one of the two test beverages, twice daily for 12 weeks.	2x330ml	Water	330 mL (11.16-ounce) carbonated water consumed twice daily.	Repeated - alone
Consumption of a Carbonated Beverage with High-Intensity Sweeteners Has No Effect on Insulin Sensitivity and Secretion in Nondiabetic Adults	F. Bonnet; A. Tavenard; M. Esvan; B. Laviolle; M. Viltard; E. M. Lepicard; F. Lainé.	2018	Cross over (C)	Healthy adults, non-diabetic, overweight and nonoverweight	English	France	Secondary/tertiary care medical setting (2)	Community (C)	October 2012 - April 2014 (participants were enrolled in the study during this period).	Inclusion criteria were healthy, nonoverweight or overweight men and women who were not regular users of high-intensity sweeteners, defined as consuming ≥1 can of beverage with high-intensity sweeteners or 1 spoonful of high-intensity sweeteners/wk (or its equivalent from foods). At the selection visit, potential enrollees were asked to drink 1 glass of the beverage containing high-intensity swee…	Participants were excluded from the study if they had acute illness, past or present intestinal disease, a history of diabetes or bariatric surgery, treatment that could interfere with glucose homeostasis, past or present kidney disease, abnormal thyroid hormone levels, elevated liver markers, consumed >3–4 glasses of alcoholic drinks/d (>36 g of ethanol), or were pregnant or lactating.	Y	Y	N	No - we did not directly assess the compliance with the test beverages.	NR	60	NR	NR	50	22	44	NR	NR	31.1 (± 10.3)	BMI 24.7kg/m^2 ± 3.2	60	NR	NR	50	22	44	NR	NR	31.1 (± 10.3)	NR - BMI 24.7kg/m^2 ± 3.2	This trial compared the effects of the consumption of a carbonated beverage containing aspartame and acesulfame K (high-intensity sweeteners beverage—HISB) with those of an unsweetened, no-calorie carbonated beverage (UB) on insulin sensitivity and secretion in nondiabetic adults. Participants consumed one of the two test beverages, twice daily for 12 weeks.	2x 129mg aspartame and 13mg acesulfame k	Aspartame and acesulfame K	330 mL (11.16-ounce) beverage containing 129 mg aspartame and 13 mg acesulfame K in carbonated water consumed twice daily.	Repeated - combination	Beverage	Twice per day for 12 weeks. This amount corresponds to a daily dose of 258 mg of aspartame and 26 mg of acesulfame K. The participants were asked to start drinking the beverages 30 min before meals (lunch, snack, or dinner) and to finish drinking them by the end of the meal.	12 weeks; 4 week washout	This trial compared the effects of the consumption of a carbonated beverage containing aspartame and acesulfame K (high-intensity sweeteners beverage—HISB) with those of an unsweetened, no-calorie carbonated beverage (UB) on insulin sensitivity and secretion in nondiabetic adults. Participants consumed one of the two test beverages, twice daily for 12 weeks.	2x330ml	Water	330 mL (11.16-ounce) carbonated water consumed twice daily.	Repeated - alone
Consumption of a Carbonated Beverage with High-Intensity Sweeteners Has No Effect on Insulin Sensitivity and Secretion in Nondiabetic Adults	F. Bonnet; A. Tavenard; M. Esvan; B. Laviolle; M. Viltard; E. M. Lepicard; F. Lainé.	2018	Cross over (C)	Healthy adults, non-diabetic, overweight and nonoverweight	English	France	Secondary/tertiary care medical setting (2)	Community (C)	October 2012 - April 2014 (participants were enrolled in the study during this period).	Inclusion criteria were healthy, nonoverweight or overweight men and women who were not regular users of high-intensity sweeteners, defined as consuming ≥1 can of beverage with high-intensity sweeteners or 1 spoonful of high-intensity sweeteners/wk (or its equivalent from foods). At the selection visit, potential enrollees were asked to drink 1 glass of the beverage containing high-intensity swee…	Participants were excluded from the study if they had acute illness, past or present intestinal disease, a history of diabetes or bariatric surgery, treatment that could interfere with glucose homeostasis, past or present kidney disease, abnormal thyroid hormone levels, elevated liver markers, consumed >3–4 glasses of alcoholic drinks/d (>36 g of ethanol), or were pregnant or lactating.	Y	Y	N	No - we did not directly assess the compliance with the test beverages.	NR	60	NR	NR	50	22	44	NR	NR	31.1 (± 10.3)	BMI 24.7kg/m^2 ± 3.2	60	NR	NR	50	22	44	NR	NR	31.1 (± 10.3)	NR - BMI 24.7kg/m^2 ± 3.2	This trial compared the effects of the consumption of a carbonated beverage containing aspartame and acesulfame K (high-intensity sweeteners beverage—HISB) with those of an unsweetened, no-calorie carbonated beverage (UB) on insulin sensitivity and secretion in nondiabetic adults. Participants consumed one of the two test beverages, twice daily for 12 weeks.	2x 129mg aspartame and 13mg acesulfame k	Aspartame and acesulfame K	330 mL (11.16-ounce) beverage containing 129 mg aspartame and 13 mg acesulfame K in carbonated water consumed twice daily.	Repeated - combination	Beverage	Twice per day for 12 weeks. This amount corresponds to a daily dose of 258 mg of aspartame and 26 mg of acesulfame K. The participants were asked to start drinking the beverages 30 min before meals (lunch, snack, or dinner) and to finish drinking them by the end of the meal.	12 weeks; 4 week washout	This trial compared the effects of the consumption of a carbonated beverage containing aspartame and acesulfame K (high-intensity sweeteners beverage—HISB) with those of an unsweetened, no-calorie carbonated beverage (UB) on insulin sensitivity and secretion in nondiabetic adults. Participants consumed one of the two test beverages, twice daily for 12 weeks.	2x330ml	Water	330 mL (11.16-ounce) carbonated water consumed twice daily.	Repeated - alone
Consumption of a Carbonated Beverage with High-Intensity Sweeteners Has No Effect on Insulin Sensitivity and Secretion in Nondiabetic Adults	F. Bonnet; A. Tavenard; M. Esvan; B. Laviolle; M. Viltard; E. M. Lepicard; F. Lainé.	2018	Cross over (C)	Healthy adults, non-diabetic, overweight and nonoverweight	English	France	Secondary/tertiary care medical setting (2)	Community (C)	October 2012 - April 2014 (participants were enrolled in the study during this period).	Inclusion criteria were healthy, nonoverweight or overweight men and women who were not regular users of high-intensity sweeteners, defined as consuming ≥1 can of beverage with high-intensity sweeteners or 1 spoonful of high-intensity sweeteners/wk (or its equivalent from foods). At the selection visit, potential enrollees were asked to drink 1 glass of the beverage containing high-intensity swee…	Participants were excluded from the study if they had acute illness, past or present intestinal disease, a history of diabetes or bariatric surgery, treatment that could interfere with glucose homeostasis, past or present kidney disease, abnormal thyroid hormone levels, elevated liver markers, consumed >3–4 glasses of alcoholic drinks/d (>36 g of ethanol), or were pregnant or lactating.	Y	Y	N	No - we did not directly assess the compliance with the test beverages.	NR	60	NR	NR	50	22	44	NR	NR	31.1 (± 10.3)	BMI 24.7kg/m^2 ± 3.2	60	NR	NR	50	22	44	NR	NR	31.1 (± 10.3)	NR - BMI 24.7kg/m^2 ± 3.2	This trial compared the effects of the consumption of a carbonated beverage containing aspartame and acesulfame K (high-intensity sweeteners beverage—HISB) with those of an unsweetened, no-calorie carbonated beverage (UB) on insulin sensitivity and secretion in nondiabetic adults. Participants consumed one of the two test beverages, twice daily for 12 weeks.	2x 129mg aspartame and 13mg acesulfame k	Aspartame and acesulfame K	330 mL (11.16-ounce) beverage containing 129 mg aspartame and 13 mg acesulfame K in carbonated water consumed twice daily.	Repeated - combination	Beverage	Twice per day for 12 weeks. This amount corresponds to a daily dose of 258 mg of aspartame and 26 mg of acesulfame K. The participants were asked to start drinking the beverages 30 min before meals (lunch, snack, or dinner) and to finish drinking them by the end of the meal.	12 weeks; 4 week washout	This trial compared the effects of the consumption of a carbonated beverage containing aspartame and acesulfame K (high-intensity sweeteners beverage—HISB) with those of an unsweetened, no-calorie carbonated beverage (UB) on insulin sensitivity and secretion in nondiabetic adults. Participants consumed one of the two test beverages, twice daily for 12 weeks.	2x330ml	Water	330 mL (11.16-ounce) carbonated water consumed twice daily.	Repeated - alone
Consumption of a Carbonated Beverage with High-Intensity Sweeteners Has No Effect on Insulin Sensitivity and Secretion in Nondiabetic Adults	F. Bonnet; A. Tavenard; M. Esvan; B. Laviolle; M. Viltard; E. M. Lepicard; F. Lainé.	2018	Cross over (C)	Healthy adults, non-diabetic, overweight and nonoverweight	English	France	Secondary/tertiary care medical setting (2)	Community (C)	October 2012 - April 2014 (participants were enrolled in the study during this period).	Inclusion criteria were healthy, nonoverweight or overweight men and women who were not regular users of high-intensity sweeteners, defined as consuming ≥1 can of beverage with high-intensity sweeteners or 1 spoonful of high-intensity sweeteners/wk (or its equivalent from foods). At the selection visit, potential enrollees were asked to drink 1 glass of the beverage containing high-intensity swee…	Participants were excluded from the study if they had acute illness, past or present intestinal disease, a history of diabetes or bariatric surgery, treatment that could interfere with glucose homeostasis, past or present kidney disease, abnormal thyroid hormone levels, elevated liver markers, consumed >3–4 glasses of alcoholic drinks/d (>36 g of ethanol), or were pregnant or lactating.	Y	Y	N	No - we did not directly assess the compliance with the test beverages.	NR	60	NR	NR	50	22	44	NR	NR	31.1 (± 10.3)	BMI 24.7kg/m^2 ± 3.2	60	NR	NR	50	22	44	NR	NR	31.1 (± 10.3)	NR - BMI 24.7kg/m^2 ± 3.2	This trial compared the effects of the consumption of a carbonated beverage containing aspartame and acesulfame K (high-intensity sweeteners beverage—HISB) with those of an unsweetened, no-calorie carbonated beverage (UB) on insulin sensitivity and secretion in nondiabetic adults. Participants consumed one of the two test beverages, twice daily for 12 weeks.	2x 129mg aspartame and 13mg acesulfame k	Aspartame and acesulfame K	330 mL (11.16-ounce) beverage containing 129 mg aspartame and 13 mg acesulfame K in carbonated water consumed twice daily.	Repeated - combination	Beverage	Twice per day for 12 weeks. This amount corresponds to a daily dose of 258 mg of aspartame and 26 mg of acesulfame K. The participants were asked to start drinking the beverages 30 min before meals (lunch, snack, or dinner) and to finish drinking them by the end of the meal.	12 weeks; 4 week washout	This trial compared the effects of the consumption of a carbonated beverage containing aspartame and acesulfame K (high-intensity sweeteners beverage—HISB) with those of an unsweetened, no-calorie carbonated beverage (UB) on insulin sensitivity and secretion in nondiabetic adults. Participants consumed one of the two test beverages, twice daily for 12 weeks.	2x330ml	Water	330 mL (11.16-ounce) carbonated water consumed twice daily.	Repeated - alone
Consumption of a Carbonated Beverage with High-Intensity Sweeteners Has No Effect on Insulin Sensitivity and Secretion in Nondiabetic Adults	F. Bonnet; A. Tavenard; M. Esvan; B. Laviolle; M. Viltard; E. M. Lepicard; F. Lainé.	2018	Cross over (C)	Healthy adults, non-diabetic, overweight and nonoverweight	English	France	Secondary/tertiary care medical setting (2)	Community (C)	October 2012 - April 2014 (participants were enrolled in the study during this period).	Inclusion criteria were healthy, nonoverweight or overweight men and women who were not regular users of high-intensity sweeteners, defined as consuming ≥1 can of beverage with high-intensity sweeteners or 1 spoonful of high-intensity sweeteners/wk (or its equivalent from foods). At the selection visit, potential enrollees were asked to drink 1 glass of the beverage containing high-intensity swee…	Participants were excluded from the study if they had acute illness, past or present intestinal disease, a history of diabetes or bariatric surgery, treatment that could interfere with glucose homeostasis, past or present kidney disease, abnormal thyroid hormone levels, elevated liver markers, consumed >3–4 glasses of alcoholic drinks/d (>36 g of ethanol), or were pregnant or lactating.	Y	Y	N	No - we did not directly assess the compliance with the test beverages.	NR	60	NR	NR	50	22	44	NR	NR	31.1 (± 10.3)	BMI 24.7kg/m^2 ± 3.2	60	NR	NR	50	22	44	NR	NR	31.1 (± 10.3)	NR - BMI 24.7kg/m^2 ± 3.2	This trial compared the effects of the consumption of a carbonated beverage containing aspartame and acesulfame K (high-intensity sweeteners beverage—HISB) with those of an unsweetened, no-calorie carbonated beverage (UB) on insulin sensitivity and secretion in nondiabetic adults. Participants consumed one of the two test beverages, twice daily for 12 weeks.	2x 129mg aspartame and 13mg acesulfame k	Aspartame and acesulfame K	330 mL (11.16-ounce) beverage containing 129 mg aspartame and 13 mg acesulfame K in carbonated water consumed twice daily.	Repeated - combination	Beverage	Twice per day for 12 weeks. This amount corresponds to a daily dose of 258 mg of aspartame and 26 mg of acesulfame K. The participants were asked to start drinking the beverages 30 min before meals (lunch, snack, or dinner) and to finish drinking them by the end of the meal.	12 weeks; 4 week washout	This trial compared the effects of the consumption of a carbonated beverage containing aspartame and acesulfame K (high-intensity sweeteners beverage—HISB) with those of an unsweetened, no-calorie carbonated beverage (UB) on insulin sensitivity and secretion in nondiabetic adults. Participants consumed one of the two test beverages, twice daily for 12 weeks.	2x330ml	Water	330 mL (11.16-ounce) carbonated water consumed twice daily.	Repeated - alone
Consumption of a Carbonated Beverage with High-Intensity Sweeteners Has No Effect on Insulin Sensitivity and Secretion in Nondiabetic Adults	F. Bonnet; A. Tavenard; M. Esvan; B. Laviolle; M. Viltard; E. M. Lepicard; F. Lainé.	2018	Cross over (C)	Healthy adults, non-diabetic, overweight and nonoverweight	English	France	Secondary/tertiary care medical setting (2)	Community (C)	October 2012 - April 2014 (participants were enrolled in the study during this period).	Inclusion criteria were healthy, nonoverweight or overweight men and women who were not regular users of high-intensity sweeteners, defined as consuming ≥1 can of beverage with high-intensity sweeteners or 1 spoonful of high-intensity sweeteners/wk (or its equivalent from foods). At the selection visit, potential enrollees were asked to drink 1 glass of the beverage containing high-intensity swee…	Participants were excluded from the study if they had acute illness, past or present intestinal disease, a history of diabetes or bariatric surgery, treatment that could interfere with glucose homeostasis, past or present kidney disease, abnormal thyroid hormone levels, elevated liver markers, consumed >3–4 glasses of alcoholic drinks/d (>36 g of ethanol), or were pregnant or lactating.	Y	Y	N	No - we did not directly assess the compliance with the test beverages.	NR	60	NR	NR	50	22	44	NR	NR	31.1 (± 10.3)	BMI 24.7kg/m^2 ± 3.2	60	NR	NR	50	22	44	NR	NR	31.1 (± 10.3)	NR - BMI 24.7kg/m^2 ± 3.2	This trial compared the effects of the consumption of a carbonated beverage containing aspartame and acesulfame K (high-intensity sweeteners beverage—HISB) with those of an unsweetened, no-calorie carbonated beverage (UB) on insulin sensitivity and secretion in nondiabetic adults. Participants consumed one of the two test beverages, twice daily for 12 weeks.	2x 129mg aspartame and 13mg acesulfame k	Aspartame and acesulfame K	330 mL (11.16-ounce) beverage containing 129 mg aspartame and 13 mg acesulfame K in carbonated water consumed twice daily.	Repeated - combination	Beverage	Twice per day for 12 weeks. This amount corresponds to a daily dose of 258 mg of aspartame and 26 mg of acesulfame K. The participants were asked to start drinking the beverages 30 min before meals (lunch, snack, or dinner) and to finish drinking them by the end of the meal.	12 weeks; 4 week washout	This trial compared the effects of the consumption of a carbonated beverage containing aspartame and acesulfame K (high-intensity sweeteners beverage—HISB) with those of an unsweetened, no-calorie carbonated beverage (UB) on insulin sensitivity and secretion in nondiabetic adults. Participants consumed one of the two test beverages, twice daily for 12 weeks.	2x330ml	Water	330 mL (11.16-ounce) carbonated water consumed twice daily.	Repeated - alone
Non-nutritive sweeteners: no class effect on the glycaemic or appetite responses to ingested glucose	C. E. Bryant; L. K. Wasse; N. Astbury; G. Nandra; J. T. McLaughlin	2014	Cross over (C)	Healthy adults	English	NR	NR - Laboratory	Not clear/not stated (N)	NR	Healthy	NR	N	NR	N	NR	NR	10	6	4	10	6	NR	4	NR	21± 2.4	Healthy, BMI 21.8 ± 1.8	10	6	4	10	6	NR	4	NR	21 2.4	Healthy, BMI 21.8 ± 1.8	We determined the effect of a panel of non-nutritive sweeteners, aspartame, saccharin and acesulfame-K, delivered in doses that would be consumed in normal usage. Each was given in combination with glucose, assessing their effect on glycemic responses and appetite in 10 healthy human subjects	150mg aspartame, 45g glucose	Aspartame and Nutritive (glucose)	150mg aspartame, 45g glucose in 250ml water	Acute - combination	Beverage	Single administration of the beverage in fasted subjects.	1 day, minimum 3 day washout	We determined the effect of a panel of non-nutritive sweeteners, aspartame, saccharin and acesulfame-K, delivered in doses that would be consumed in normal usage. Each was given in combination with glucose, assessing their effect on glycemic responses and appetite in 10 healthy human subjects	45g	Glucose	45g glucose in 250ml water	Acute - alone
Non-nutritive sweeteners: no class effect on the glycaemic or appetite responses to ingested glucose	C. E. Bryant; L. K. Wasse; N. Astbury; G. Nandra; J. T. McLaughlin	2014	Cross over (C)	Healthy adults	English	NR	NR - Laboratory	Not clear/not stated (N)	NR	Healthy	NR	N	NR	N	NR	NR	10	6	4	10	6	NR	4	NR	21± 2.4	Healthy, BMI 21.8 ± 1.8	10	6	4	10	6	NR	4	NR	21 2.4	Healthy, BMI 21.8 ± 1.8	We determined the effect of a panel of non-nutritive sweeteners, aspartame, saccharin and acesulfame-K, delivered in doses that would be consumed in normal usage. Each was given in combination with glucose, assessing their effect on glycemic responses and appetite in 10 healthy human subjects	150mg aspartame, 45g glucose	Aspartame and Nutritive (glucose)	150mg aspartame, 45g glucose in 250ml water	Acute - combination	Beverage	Single administration of the beverage in fasted subjects.	1 day, minimum 3 day washout	We determined the effect of a panel of non-nutritive sweeteners, aspartame, saccharin and acesulfame-K, delivered in doses that would be consumed in normal usage. Each was given in combination with glucose, assessing their effect on glycemic responses and appetite in 10 healthy human subjects	45g glucose, 20mg saccharin	Glucose and saccharin	45g glucose and 20mg saccharin in 250ml water	Acute - combination
Non-nutritive sweeteners: no class effect on the glycaemic or appetite responses to ingested glucose	C. E. Bryant; L. K. Wasse; N. Astbury; G. Nandra; J. T. McLaughlin	2014	Cross over (C)	Healthy adults	English	NR	NR - Laboratory	Not clear/not stated (N)	NR	Healthy	NR	N	NR	N	NR	NR	10	6	4	10	6	NR	4	NR	21± 2.4	Healthy, BMI 21.8 ± 1.8	10	6	4	10	6	NR	4	NR	21 2.4	Healthy, BMI 21.8 ± 1.8	We determined the effect of a panel of non-nutritive sweeteners, aspartame, saccharin and acesulfame-K, delivered in doses that would be consumed in normal usage. Each was given in combination with glucose, assessing their effect on glycemic responses and appetite in 10 healthy human subjects	150mg aspartame, 45g glucose	Aspartame and Nutritive (glucose)	150mg aspartame, 45g glucose in 250ml water	Acute - combination	Beverage	Single administration of the beverage in fasted subjects.	1 day, minimum 3 day washout	We determined the effect of a panel of non-nutritive sweeteners, aspartame, saccharin and acesulfame-K, delivered in doses that would be consumed in normal usage. Each was given in combination with glucose, assessing their effect on glycemic responses and appetite in 10 healthy human subjects	45g glucose, 85mg acesulfame-K	Glucose and acesulfame-k	45g glucose and 85mg acesulfame-K in 250ml water	Acute - combination
Non-nutritive sweeteners: no class effect on the glycaemic or appetite responses to ingested glucose	C. E. Bryant; L. K. Wasse; N. Astbury; G. Nandra; J. T. McLaughlin	2014	Cross over (C)	Healthy adults	English	NR	NR - Laboratory	Not clear/not stated (N)	NR	Healthy	NR	N	NR	N	NR	NR	10	6	4	10	6	NR	4	NR	21± 2.4	Healthy, BMI 21.8 ± 1.8	10	6	4	10	6	NR	4	NR	21 2.4	Healthy, BMI 21.8 ± 1.8	We determined the effect of a panel of non-nutritive sweeteners, aspartame, saccharin and acesulfame-K, delivered in doses that would be consumed in normal usage. Each was given in combination with glucose, assessing their effect on glycemic responses and appetite in 10 healthy human subjects	150mg aspartame, 45g glucose	Aspartame and Nutritive (glucose)	150mg aspartame, 45g glucose in 250ml water	Acute - combination	Beverage	Single administration of the beverage in fasted subjects.	1 day, minimum 3 day washout	We determined the effect of a panel of non-nutritive sweeteners, aspartame, saccharin and acesulfame-K, delivered in doses that would be consumed in normal usage. Each was given in combination with glucose, assessing their effect on glycemic responses and appetite in 10 healthy human subjects	45g	Glucose	45g glucose in 250ml water	Acute - alone
Non-nutritive sweeteners: no class effect on the glycaemic or appetite responses to ingested glucose	C. E. Bryant; L. K. Wasse; N. Astbury; G. Nandra; J. T. McLaughlin	2014	Cross over (C)	Healthy adults	English	NR	NR - Laboratory	Not clear/not stated (N)	NR	Healthy	NR	N	NR	N	NR	NR	10	6	4	10	6	NR	4	NR	21± 2.4	Healthy, BMI 21.8 ± 1.8	10	6	4	10	6	NR	4	NR	21 2.4	Healthy, BMI 21.8 ± 1.8	We determined the effect of a panel of non-nutritive sweeteners, aspartame, saccharin and acesulfame-K, delivered in doses that would be consumed in normal usage. Each was given in combination with glucose, assessing their effect on glycemic responses and appetite in 10 healthy human subjects	150mg aspartame, 45g glucose	Aspartame and Nutritive (glucose)	150mg aspartame, 45g glucose in 250ml water	Acute - combination	Beverage	Single administration of the beverage in fasted subjects.	1 day, minimum 3 day washout	We determined the effect of a panel of non-nutritive sweeteners, aspartame, saccharin and acesulfame-K, delivered in doses that would be consumed in normal usage. Each was given in combination with glucose, assessing their effect on glycemic responses and appetite in 10 healthy human subjects	45g glucose, 20mg saccharin	Glucose and saccharin	45g glucose and 20mg saccharin in 250ml water	Acute - combination
Non-nutritive sweeteners: no class effect on the glycaemic or appetite responses to ingested glucose	C. E. Bryant; L. K. Wasse; N. Astbury; G. Nandra; J. T. McLaughlin	2014	Cross over (C)	Healthy adults	English	NR	NR - Laboratory	Not clear/not stated (N)	NR	Healthy	NR	N	NR	N	NR	NR	10	6	4	10	6	NR	4	NR	21± 2.4	Healthy, BMI 21.8 ± 1.8	10	6	4	10	6	NR	4	NR	21 2.4	Healthy, BMI 21.8 ± 1.8	We determined the effect of a panel of non-nutritive sweeteners, aspartame, saccharin and acesulfame-K, delivered in doses that would be consumed in normal usage. Each was given in combination with glucose, assessing their effect on glycemic responses and appetite in 10 healthy human subjects	150mg aspartame, 45g glucose	Aspartame and Nutritive (glucose)	150mg aspartame, 45g glucose in 250ml water	Acute - combination	Beverage	Single administration of the beverage in fasted subjects.	1 day, minimum 3 day washout	We determined the effect of a panel of non-nutritive sweeteners, aspartame, saccharin and acesulfame-K, delivered in doses that would be consumed in normal usage. Each was given in combination with glucose, assessing their effect on glycemic responses and appetite in 10 healthy human subjects	45g glucose, 85mg acesulfame-K	Glucose and acesulfame-k	45g glucose and 85mg acesulfame-K in 250ml water	Acute - combination
Non-nutritive sweeteners: no class effect on the glycaemic or appetite responses to ingested glucose	C. E. Bryant; L. K. Wasse; N. Astbury; G. Nandra; J. T. McLaughlin	2014	Cross over (C)	Healthy adults	English	NR	NR - Laboratory	Not clear/not stated (N)	NR	Healthy	NR	N	NR	N	NR	NR	10	6	4	10	6	NR	4	NR	21± 2.4	Healthy, BMI 21.8 ± 1.8	10	6	4	10	6	NR	4	NR	21 2.4	Healthy, BMI 21.8 ± 1.8	We determined the effect of a panel of non-nutritive sweeteners, aspartame, saccharin and acesulfame-K, delivered in doses that would be consumed in normal usage. Each was given in combination with glucose, assessing their effect on glycemic responses and appetite in 10 healthy human subjects	150mg aspartame, 45g glucose	Aspartame and Nutritive (glucose)	150mg aspartame, 45g glucose in 250ml water	Acute - combination	Beverage	Single administration of the beverage in fasted subjects.	1 day, minimum 3 day washout	We determined the effect of a panel of non-nutritive sweeteners, aspartame, saccharin and acesulfame-K, delivered in doses that would be consumed in normal usage. Each was given in combination with glucose, assessing their effect on glycemic responses and appetite in 10 healthy human subjects	45g	Glucose	45g glucose in 250ml water	Acute - alone
Non-nutritive sweeteners: no class effect on the glycaemic or appetite responses to ingested glucose	C. E. Bryant; L. K. Wasse; N. Astbury; G. Nandra; J. T. McLaughlin	2014	Cross over (C)	Healthy adults	English	NR	NR - Laboratory	Not clear/not stated (N)	NR	Healthy	NR	N	NR	N	NR	NR	10	6	4	10	6	NR	4	NR	21± 2.4	Healthy, BMI 21.8 ± 1.8	10	6	4	10	6	NR	4	NR	21 2.4	Healthy, BMI 21.8 ± 1.8	We determined the effect of a panel of non-nutritive sweeteners, aspartame, saccharin and acesulfame-K, delivered in doses that would be consumed in normal usage. Each was given in combination with glucose, assessing their effect on glycemic responses and appetite in 10 healthy human subjects	150mg aspartame, 45g glucose	Aspartame and Nutritive (glucose)	150mg aspartame, 45g glucose in 250ml water	Acute - combination	Beverage	Single administration of the beverage in fasted subjects.	1 day, minimum 3 day washout	We determined the effect of a panel of non-nutritive sweeteners, aspartame, saccharin and acesulfame-K, delivered in doses that would be consumed in normal usage. Each was given in combination with glucose, assessing their effect on glycemic responses and appetite in 10 healthy human subjects	45g glucose, 20mg saccharin	Glucose and saccharin	45g glucose and 20mg saccharin in 250ml water	Acute - combination
Non-nutritive sweeteners: no class effect on the glycaemic or appetite responses to ingested glucose	C. E. Bryant; L. K. Wasse; N. Astbury; G. Nandra; J. T. McLaughlin	2014	Cross over (C)	Healthy adults	English	NR	NR - Laboratory	Not clear/not stated (N)	NR	Healthy	NR	N	NR	N	NR	NR	10	6	4	10	6	NR	4	NR	21± 2.4	Healthy, BMI 21.8 ± 1.8	10	6	4	10	6	NR	4	NR	21 2.4	Healthy, BMI 21.8 ± 1.8	We determined the effect of a panel of non-nutritive sweeteners, aspartame, saccharin and acesulfame-K, delivered in doses that would be consumed in normal usage. Each was given in combination with glucose, assessing their effect on glycemic responses and appetite in 10 healthy human subjects	150mg aspartame, 45g glucose	Aspartame and Nutritive (glucose)	150mg aspartame, 45g glucose in 250ml water	Acute - combination	Beverage	Single administration of the beverage in fasted subjects.	1 day, minimum 3 day washout	We determined the effect of a panel of non-nutritive sweeteners, aspartame, saccharin and acesulfame-K, delivered in doses that would be consumed in normal usage. Each was given in combination with glucose, assessing their effect on glycemic responses and appetite in 10 healthy human subjects	45g glucose, 85mg acesulfame-K	Glucose and acesulfame-k	45g glucose and 85mg acesulfame-K in 250ml water	Acute - combination
Cephalic Phase Metabolic Responses in Normal Weight Adults Experiment 2	Bruce, D. G., Storlien, L. H., Furler, S. M., & Chisholm, D. J.	1987	Crossover	Healthy adults; within 15% of ideal body weight	English	NR	Not clear/not stated (N)	Not clear/not stated (N)	NR	Healthy, normal subjects, within 15% of ideal body weight	NR	N	N	N	NR	NR	7	7	NR	NR	NR	NR	NR	NR	19 to 32 years	STUDY 2 (Tease meal and aspartame)	7	7	NR	NR	NR	NR	NR	NR	19 to 32 years	STUDY 2 (Tease meal and aspartame)	Similar protocol to study 1, except that a sweet taste was provided as well as the sight and smell of food. The sweet taste was provided by the noncaloric artificial sweetener aspartame.	2x19mg	Aspartame alone	Aspartame in unflavoured chewing gum (19mg/piece of gum) and supplemented by 19g aspartame dissolved in 10ml water.	Acute - alone	Chewing gum; beverage	The breakfast was presented five minutes before the start of the dextrose infusion; subjects were asked to chew the gum to extract the sweet taste and to sip the sweetened water to supplement the sweet taste. As in study 1 the explanation and withdrawal of food took place five minutes after the start of the dextrose infusion.	1 day	Subjects chewed unflavoured gum and sipped 10ml of unsweetened water from five minutes before commencement of the dextrose infusion.	0g	Unflavoured gum and unsweetened water	NR	Acute - alone
Cephalic Phase Metabolic Responses in Normal Weight Adults Experiment 2	Bruce, D. G., Storlien, L. H., Furler, S. M., & Chisholm, D. J.	1987	Crossover	Healthy adults; within 15% of ideal body weight	English	NR	Not clear/not stated (N)	Not clear/not stated (N)	NR	Healthy, normal subjects, within 15% of ideal body weight	NR	N	N	N	NR	NR	7	7	NR	NR	NR	NR	NR	NR	19 to 32 years	STUDY 2 (Tease meal and aspartame)	7	7	NR	NR	NR	NR	NR	NR	19 to 32 years	STUDY 2 (Tease meal and aspartame)	Similar protocol to study 1, except that a sweet taste was provided as well as the sight and smell of food. The sweet taste was provided by the noncaloric artificial sweetener aspartame.	2x19mg	Aspartame alone	Aspartame in unflavoured chewing gum (19mg/piece of gum) and supplemented by 19g aspartame dissolved in 10ml water.	Acute - alone	Chewing gum; beverage	The breakfast was presented five minutes before the start of the dextrose infusion; subjects were asked to chew the gum to extract the sweet taste and to sip the sweetened water to supplement the sweet taste. As in study 1 the explanation and withdrawal of food took place five minutes after the start of the dextrose infusion.	1 day	Subjects chewed unflavoured gum and sipped 10ml of unsweetened water from five minutes before commencement of the dextrose infusion.	0g	Unflavoured gum and unsweetened water	NR	Acute - alone
Cephalic Phase Metabolic Responses in Normal Weight Adults Experiment 3	Bruce, D. G., Storlien, L. H., Furler, S. M., & Chisholm, D. J.	1987	Crossover	Healthy adults; within 15% of ideal body weight	English	NR	Not clear/not stated (N)	Not clear/not stated (N)	NR	Healthy, normal subjects, within 15% of ideal body weight	NR	N	N	N	NR	NR	5	5	NR	NR	NR	NR	NR	NR	19 to 32 years	STUDY 3 (Aspartame)	5	5	NR	NR	NR	NR	NR	NR	19 to 32 years	STUDY 3 (Aspartame)	This study was performed to determine whether aspartame alone could stimulate insulin secretion or influence blood glucose. No tease meal.	38mg	Aspartame alone	38mg aspartame dissolved in 15ml water	Acute - alone	Beverage	Participants sipped 15ml of water containing 38mg of dissolved aspartame for five minutes. Not followed by a dextrose infusion.	1 day	This study was performed to determine whether aspartame alone could stimulate insulin secretion or influence blood glucose. No tease meal.	0g	Water alone	15ml water alone	Acute - alone
Cephalic Phase Metabolic Responses in Normal Weight Adults Experiment 3	Bruce, D. G., Storlien, L. H., Furler, S. M., & Chisholm, D. J.	1987	Crossover	Healthy adults; within 15% of ideal body weight	English	NR	Not clear/not stated (N)	Not clear/not stated (N)	NR	Healthy, normal subjects, within 15% of ideal body weight	NR	N	N	N	NR	NR	5	5	NR	NR	NR	NR	NR	NR	19 to 32 years	STUDY 3 (Aspartame)	5	5	NR	NR	NR	NR	NR	NR	19 to 32 years	STUDY 3 (Aspartame)	This study was performed to determine whether aspartame alone could stimulate insulin secretion or influence blood glucose. No tease meal.	38mg	Aspartame alone	38mg aspartame dissolved in 15ml water	Acute - alone	Beverage	Participants sipped 15ml of water containing 38mg of dissolved aspartame for five minutes. Not followed by a dextrose infusion.	1 day	This study was performed to determine whether aspartame alone could stimulate insulin secretion or influence blood glucose. No tease meal.	0g	Water alone	15ml water alone	Acute - alone
Aspartame and sucrose produce a similar increase in the plasma phenylalanine to large neutral amino acid ratio in healthy subjects	T. S. Burns; W. W. Stargel; C. Tschanz; F. N. Kotsonis; A. Hurwitz	1991	Cross over (C)	Healthy adult subjects	English	USA/Canada	Not clear/not stated (N)	Not clear/not stated (N)	NR	NR	NR	N	NR	NR	NR	NR	8	4	4	8	4	NR	4	NR	26.1 ± 3.3	Healthy and normal adults	8	4	4	8	4	NR	4	NR	26.1 ± 3.3	Healthy and normal adults	Aspartame (L-aspartyl-L-phenylalanine methyl ester) consumption has been postulated to increase brain phenylalanine levels by increasing the molar ratio of the plasma phenylalanine concentration to the sum of the plasma concentrations of the other large neutral amino acids (Phe/LNAA). Dietary manipulations with carbohydrate or protein can also produce changes in the Phe/LNAA value. To compare the…	500 mg	Aspartame alone	Each subject ingested a 300-ml beverage serving (Kool-Aid; General Foods, White Plains, N.Y.). Aspartame was obtained from the NutraSweet Co.(Deerfield, III.).	Acute - alone	Beverage	Each subject ingested a 300-ml beverage serving (Kool-Aid; General Foods, White Plains, N.Y.) over a 1-min period on four occasions. On one occasion, the beverage was not sweetened. On the other occasions, it was sweetened with 100 g of sucrose, 500 mg of aspartame, or the combination of 100 g of sucrose and 500 mg of aspartame. Since aspartame is approximately 200 times sweeter than sucrose, 500…	1 day, 1-week washout period	Aspartame (L-aspartyl-L-phenylalanine methyl ester) consumption has been postulated to increase brain phenylalanine levels by increasing the molar ratio of the plasma phenylalanine concentration to the sum of the plasma concentrations of the other large neutral amino acids (Phe/LNAA). Dietary manipulations with carbohydrate or protein can also produce changes in the Phe/LNAA value. To compare the…	300 ml	Unsweetened beverage	Each subject ingested a 300-ml beverage serving (Kool-Aid; General Foods, White Plains, N.Y.). Unsweetened cherry-flavored powdered beverage mix were purchased at a local grocery store.	Acute - alone
Aspartame and sucrose produce a similar increase in the plasma phenylalanine to large neutral amino acid ratio in healthy subjects	T. S. Burns; W. W. Stargel; C. Tschanz; F. N. Kotsonis; A. Hurwitz	1991	Cross over (C)	Healthy adult subjects	English	USA/Canada	Not clear/not stated (N)	Not clear/not stated (N)	NR	NR	NR	N	NR	NR	NR	NR	8	4	4	8	4	NR	4	NR	26.1 ± 3.3	Healthy and normal adults	8	4	4	8	4	NR	4	NR	26.1 ± 3.3	Healthy and normal adults	Aspartame (L-aspartyl-L-phenylalanine methyl ester) consumption has been postulated to increase brain phenylalanine levels by increasing the molar ratio of the plasma phenylalanine concentration to the sum of the plasma concentrations of the other large neutral amino acids (Phe/LNAA). Dietary manipulations with carbohydrate or protein can also produce changes in the Phe/LNAA value. To compare the…	500 mg + 100 g	Aspartame and sucrose	Each subject ingested a 300-ml beverage serving (Kool-Aid; General Foods, White Plains, N.Y.). Aspartame was obtained from the NutraSweet Co.(Deerfield, III.). The sucrose were purchased at a local grocery store.	Acute - combination	Beverage	Each subject ingested a 300-ml beverage serving (Kool-Aid; General Foods, White Plains, N.Y.) over a 1-min period on four occasions. On one occasion, the beverage was not sweetened. On the other occasions, it was sweetened with 100 g of sucrose, 500 mg of aspartame, or the combination of 100 g of sucrose and 500 mg of aspartame. Since aspartame is approximately 200 times sweeter than sucrose, 500…	1 day, 1-week washout period	Aspartame (L-aspartyl-L-phenylalanine methyl ester) consumption has been postulated to increase brain phenylalanine levels by increasing the molar ratio of the plasma phenylalanine concentration to the sum of the plasma concentrations of the other large neutral amino acids (Phe/LNAA). Dietary manipulations with carbohydrate or protein can also produce changes in the Phe/LNAA value. To compare the…	100 g	Sucrose	Each subject ingested a 300-ml beverage serving (Kool-Aid; General Foods, White Plains, N.Y.).	Acute - alone
Aspartame and sucrose produce a similar increase in the plasma phenylalanine to large neutral amino acid ratio in healthy subjects	T. S. Burns; W. W. Stargel; C. Tschanz; F. N. Kotsonis; A. Hurwitz	1991	Cross over (C)	Healthy adult subjects	English	USA/Canada	Not clear/not stated (N)	Not clear/not stated (N)	NR	NR	NR	N	NR	NR	NR	NR	8	4	4	8	4	NR	4	NR	26.1 ± 3.3	Healthy and normal adults	8	4	4	8	4	NR	4	NR	26.1 ± 3.3	Healthy and normal adults	Aspartame (L-aspartyl-L-phenylalanine methyl ester) consumption has been postulated to increase brain phenylalanine levels by increasing the molar ratio of the plasma phenylalanine concentration to the sum of the plasma concentrations of the other large neutral amino acids (Phe/LNAA). Dietary manipulations with carbohydrate or protein can also produce changes in the Phe/LNAA value. To compare the…	500 mg	Aspartame alone	Each subject ingested a 300-ml beverage serving (Kool-Aid; General Foods, White Plains, N.Y.). Aspartame was obtained from the NutraSweet Co.(Deerfield, III.).	Acute - alone	Beverage	Each subject ingested a 300-ml beverage serving (Kool-Aid; General Foods, White Plains, N.Y.) over a 1-min period on four occasions. On one occasion, the beverage was not sweetened. On the other occasions, it was sweetened with 100 g of sucrose, 500 mg of aspartame, or the combination of 100 g of sucrose and 500 mg of aspartame. Since aspartame is approximately 200 times sweeter than sucrose, 500…	1 day, 1-week washout period	Aspartame (L-aspartyl-L-phenylalanine methyl ester) consumption has been postulated to increase brain phenylalanine levels by increasing the molar ratio of the plasma phenylalanine concentration to the sum of the plasma concentrations of the other large neutral amino acids (Phe/LNAA). Dietary manipulations with carbohydrate or protein can also produce changes in the Phe/LNAA value. To compare the…	300 ml	Unsweetened beverage	Each subject ingested a 300-ml beverage serving (Kool-Aid; General Foods, White Plains, N.Y.). Unsweetened cherry-flavored powdered beverage mix were purchased at a local grocery store.	Acute - alone
Aspartame and sucrose produce a similar increase in the plasma phenylalanine to large neutral amino acid ratio in healthy subjects	T. S. Burns; W. W. Stargel; C. Tschanz; F. N. Kotsonis; A. Hurwitz	1991	Cross over (C)	Healthy adult subjects	English	USA/Canada	Not clear/not stated (N)	Not clear/not stated (N)	NR	NR	NR	N	NR	NR	NR	NR	8	4	4	8	4	NR	4	NR	26.1 ± 3.3	Healthy and normal adults	8	4	4	8	4	NR	4	NR	26.1 ± 3.3	Healthy and normal adults	Aspartame (L-aspartyl-L-phenylalanine methyl ester) consumption has been postulated to increase brain phenylalanine levels by increasing the molar ratio of the plasma phenylalanine concentration to the sum of the plasma concentrations of the other large neutral amino acids (Phe/LNAA). Dietary manipulations with carbohydrate or protein can also produce changes in the Phe/LNAA value. To compare the…	500 mg + 100 g	Aspartame and sucrose	Each subject ingested a 300-ml beverage serving (Kool-Aid; General Foods, White Plains, N.Y.). Aspartame was obtained from the NutraSweet Co.(Deerfield, III.). The sucrose were purchased at a local grocery store.	Acute - combination	Beverage	Each subject ingested a 300-ml beverage serving (Kool-Aid; General Foods, White Plains, N.Y.) over a 1-min period on four occasions. On one occasion, the beverage was not sweetened. On the other occasions, it was sweetened with 100 g of sucrose, 500 mg of aspartame, or the combination of 100 g of sucrose and 500 mg of aspartame. Since aspartame is approximately 200 times sweeter than sucrose, 500…	1 day, 1-week washout period	Aspartame (L-aspartyl-L-phenylalanine methyl ester) consumption has been postulated to increase brain phenylalanine levels by increasing the molar ratio of the plasma phenylalanine concentration to the sum of the plasma concentrations of the other large neutral amino acids (Phe/LNAA). Dietary manipulations with carbohydrate or protein can also produce changes in the Phe/LNAA value. To compare the…	100 g	Sucrose	Each subject ingested a 300-ml beverage serving (Kool-Aid; General Foods, White Plains, N.Y.).	Acute - alone
Aspartame and sucrose produce a similar increase in the plasma phenylalanine to large neutral amino acid ratio in healthy subjects	T. S. Burns; W. W. Stargel; C. Tschanz; F. N. Kotsonis; A. Hurwitz	1991	Cross over (C)	Healthy adult subjects	English	USA/Canada	Not clear/not stated (N)	Not clear/not stated (N)	NR	NR	NR	N	NR	NR	NR	NR	8	4	4	8	4	NR	4	NR	26.1 ± 3.3	Healthy and normal adults	8	4	4	8	4	NR	4	NR	26.1 ± 3.3	Healthy and normal adults	Aspartame (L-aspartyl-L-phenylalanine methyl ester) consumption has been postulated to increase brain phenylalanine levels by increasing the molar ratio of the plasma phenylalanine concentration to the sum of the plasma concentrations of the other large neutral amino acids (Phe/LNAA). Dietary manipulations with carbohydrate or protein can also produce changes in the Phe/LNAA value. To compare the…	500 mg	Aspartame alone	Each subject ingested a 300-ml beverage serving (Kool-Aid; General Foods, White Plains, N.Y.). Aspartame was obtained from the NutraSweet Co.(Deerfield, III.).	Acute - alone	Beverage	Each subject ingested a 300-ml beverage serving (Kool-Aid; General Foods, White Plains, N.Y.) over a 1-min period on four occasions. On one occasion, the beverage was not sweetened. On the other occasions, it was sweetened with 100 g of sucrose, 500 mg of aspartame, or the combination of 100 g of sucrose and 500 mg of aspartame. Since aspartame is approximately 200 times sweeter than sucrose, 500…	1 day, 1-week washout period	Aspartame (L-aspartyl-L-phenylalanine methyl ester) consumption has been postulated to increase brain phenylalanine levels by increasing the molar ratio of the plasma phenylalanine concentration to the sum of the plasma concentrations of the other large neutral amino acids (Phe/LNAA). Dietary manipulations with carbohydrate or protein can also produce changes in the Phe/LNAA value. To compare the…	300 ml	Unsweetened beverage	Each subject ingested a 300-ml beverage serving (Kool-Aid; General Foods, White Plains, N.Y.). Unsweetened cherry-flavored powdered beverage mix were purchased at a local grocery store.	Acute - alone
Aspartame and sucrose produce a similar increase in the plasma phenylalanine to large neutral amino acid ratio in healthy subjects	T. S. Burns; W. W. Stargel; C. Tschanz; F. N. Kotsonis; A. Hurwitz	1991	Cross over (C)	Healthy adult subjects	English	USA/Canada	Not clear/not stated (N)	Not clear/not stated (N)	NR	NR	NR	N	NR	NR	NR	NR	8	4	4	8	4	NR	4	NR	26.1 ± 3.3	Healthy and normal adults	8	4	4	8	4	NR	4	NR	26.1 ± 3.3	Healthy and normal adults	Aspartame (L-aspartyl-L-phenylalanine methyl ester) consumption has been postulated to increase brain phenylalanine levels by increasing the molar ratio of the plasma phenylalanine concentration to the sum of the plasma concentrations of the other large neutral amino acids (Phe/LNAA). Dietary manipulations with carbohydrate or protein can also produce changes in the Phe/LNAA value. To compare the…	500 mg + 100 g	Aspartame and sucrose	Each subject ingested a 300-ml beverage serving (Kool-Aid; General Foods, White Plains, N.Y.). Aspartame was obtained from the NutraSweet Co.(Deerfield, III.). The sucrose were purchased at a local grocery store.	Acute - combination	Beverage	Each subject ingested a 300-ml beverage serving (Kool-Aid; General Foods, White Plains, N.Y.) over a 1-min period on four occasions. On one occasion, the beverage was not sweetened. On the other occasions, it was sweetened with 100 g of sucrose, 500 mg of aspartame, or the combination of 100 g of sucrose and 500 mg of aspartame. Since aspartame is approximately 200 times sweeter than sucrose, 500…	1 day, 1-week washout period	Aspartame (L-aspartyl-L-phenylalanine methyl ester) consumption has been postulated to increase brain phenylalanine levels by increasing the molar ratio of the plasma phenylalanine concentration to the sum of the plasma concentrations of the other large neutral amino acids (Phe/LNAA). Dietary manipulations with carbohydrate or protein can also produce changes in the Phe/LNAA value. To compare the…	100 g	Sucrose	Each subject ingested a 300-ml beverage serving (Kool-Aid; General Foods, White Plains, N.Y.).	Acute - alone
Aspartame and sucrose produce a similar increase in the plasma phenylalanine to large neutral amino acid ratio in healthy subjects	T. S. Burns; W. W. Stargel; C. Tschanz; F. N. Kotsonis; A. Hurwitz	1991	Cross over (C)	Healthy adult subjects	English	USA/Canada	Not clear/not stated (N)	Not clear/not stated (N)	NR	NR	NR	N	NR	NR	NR	NR	8	4	4	8	4	NR	4	NR	26.1 ± 3.3	Healthy and normal adults	8	4	4	8	4	NR	4	NR	26.1 ± 3.3	Healthy and normal adults	Aspartame (L-aspartyl-L-phenylalanine methyl ester) consumption has been postulated to increase brain phenylalanine levels by increasing the molar ratio of the plasma phenylalanine concentration to the sum of the plasma concentrations of the other large neutral amino acids (Phe/LNAA). Dietary manipulations with carbohydrate or protein can also produce changes in the Phe/LNAA value. To compare the…	500 mg	Aspartame alone	Each subject ingested a 300-ml beverage serving (Kool-Aid; General Foods, White Plains, N.Y.). Aspartame was obtained from the NutraSweet Co.(Deerfield, III.).	Acute - alone	Beverage	Each subject ingested a 300-ml beverage serving (Kool-Aid; General Foods, White Plains, N.Y.) over a 1-min period on four occasions. On one occasion, the beverage was not sweetened. On the other occasions, it was sweetened with 100 g of sucrose, 500 mg of aspartame, or the combination of 100 g of sucrose and 500 mg of aspartame. Since aspartame is approximately 200 times sweeter than sucrose, 500…	1 day, 1-week washout period	Aspartame (L-aspartyl-L-phenylalanine methyl ester) consumption has been postulated to increase brain phenylalanine levels by increasing the molar ratio of the plasma phenylalanine concentration to the sum of the plasma concentrations of the other large neutral amino acids (Phe/LNAA). Dietary manipulations with carbohydrate or protein can also produce changes in the Phe/LNAA value. To compare the…	100 g	Sucrose	Each subject ingested a 300-ml beverage serving (Kool-Aid; General Foods, White Plains, N.Y.).	Acute - alone
Aspartame and sucrose produce a similar increase in the plasma phenylalanine to large neutral amino acid ratio in healthy subjects	T. S. Burns; W. W. Stargel; C. Tschanz; F. N. Kotsonis; A. Hurwitz	1991	Cross over (C)	Healthy adult subjects	English	USA/Canada	Not clear/not stated (N)	Not clear/not stated (N)	NR	NR	NR	N	NR	NR	NR	NR	8	4	4	8	4	NR	4	NR	26.1 ± 3.3	Healthy and normal adults	8	4	4	8	4	NR	4	NR	26.1 ± 3.3	Healthy and normal adults	Aspartame (L-aspartyl-L-phenylalanine methyl ester) consumption has been postulated to increase brain phenylalanine levels by increasing the molar ratio of the plasma phenylalanine concentration to the sum of the plasma concentrations of the other large neutral amino acids (Phe/LNAA). Dietary manipulations with carbohydrate or protein can also produce changes in the Phe/LNAA value. To compare the…	500 mg + 100 g	Aspartame and sucrose	Each subject ingested a 300-ml beverage serving (Kool-Aid; General Foods, White Plains, N.Y.). Aspartame was obtained from the NutraSweet Co.(Deerfield, III.). The sucrose were purchased at a local grocery store.	Acute - combination	Beverage	Each subject ingested a 300-ml beverage serving (Kool-Aid; General Foods, White Plains, N.Y.) over a 1-min period on four occasions. On one occasion, the beverage was not sweetened. On the other occasions, it was sweetened with 100 g of sucrose, 500 mg of aspartame, or the combination of 100 g of sucrose and 500 mg of aspartame. Since aspartame is approximately 200 times sweeter than sucrose, 500…	1 day, 1-week washout period	Aspartame (L-aspartyl-L-phenylalanine methyl ester) consumption has been postulated to increase brain phenylalanine levels by increasing the molar ratio of the plasma phenylalanine concentration to the sum of the plasma concentrations of the other large neutral amino acids (Phe/LNAA). Dietary manipulations with carbohydrate or protein can also produce changes in the Phe/LNAA value. To compare the…	300 ml	Unsweetened beverage	Each subject ingested a 300-ml beverage serving (Kool-Aid; General Foods, White Plains, N.Y.). Unsweetened cherry-flavored powdered beverage mix were purchased at a local grocery store.	Acute - alone
Aspartame and sucrose produce a similar increase in the plasma phenylalanine to large neutral amino acid ratio in healthy subjects	T. S. Burns; W. W. Stargel; C. Tschanz; F. N. Kotsonis; A. Hurwitz	1991	Cross over (C)	Healthy adult subjects	English	USA/Canada	Not clear/not stated (N)	Not clear/not stated (N)	NR	NR	NR	N	NR	NR	NR	NR	8	4	4	8	4	NR	4	NR	26.1 ± 3.3	Healthy and normal adults	8	4	4	8	4	NR	4	NR	26.1 ± 3.3	Healthy and normal adults	Aspartame (L-aspartyl-L-phenylalanine methyl ester) consumption has been postulated to increase brain phenylalanine levels by increasing the molar ratio of the plasma phenylalanine concentration to the sum of the plasma concentrations of the other large neutral amino acids (Phe/LNAA). Dietary manipulations with carbohydrate or protein can also produce changes in the Phe/LNAA value. To compare the…	500 mg	Aspartame alone	Each subject ingested a 300-ml beverage serving (Kool-Aid; General Foods, White Plains, N.Y.). Aspartame was obtained from the NutraSweet Co.(Deerfield, III.).	Acute - alone	Beverage	Each subject ingested a 300-ml beverage serving (Kool-Aid; General Foods, White Plains, N.Y.) over a 1-min period on four occasions. On one occasion, the beverage was not sweetened. On the other occasions, it was sweetened with 100 g of sucrose, 500 mg of aspartame, or the combination of 100 g of sucrose and 500 mg of aspartame. Since aspartame is approximately 200 times sweeter than sucrose, 500…	1 day, 1-week washout period	Aspartame (L-aspartyl-L-phenylalanine methyl ester) consumption has been postulated to increase brain phenylalanine levels by increasing the molar ratio of the plasma phenylalanine concentration to the sum of the plasma concentrations of the other large neutral amino acids (Phe/LNAA). Dietary manipulations with carbohydrate or protein can also produce changes in the Phe/LNAA value. To compare the…	100 g	Sucrose	Each subject ingested a 300-ml beverage serving (Kool-Aid; General Foods, White Plains, N.Y.).	Acute - alone
Aspartame and sucrose produce a similar increase in the plasma phenylalanine to large neutral amino acid ratio in healthy subjects	T. S. Burns; W. W. Stargel; C. Tschanz; F. N. Kotsonis; A. Hurwitz	1991	Cross over (C)	Healthy adult subjects	English	USA/Canada	Not clear/not stated (N)	Not clear/not stated (N)	NR	NR	NR	N	NR	NR	NR	NR	8	4	4	8	4	NR	4	NR	26.1 ± 3.3	Healthy and normal adults	8	4	4	8	4	NR	4	NR	26.1 ± 3.3	Healthy and normal adults	Aspartame (L-aspartyl-L-phenylalanine methyl ester) consumption has been postulated to increase brain phenylalanine levels by increasing the molar ratio of the plasma phenylalanine concentration to the sum of the plasma concentrations of the other large neutral amino acids (Phe/LNAA). Dietary manipulations with carbohydrate or protein can also produce changes in the Phe/LNAA value. To compare the…	500 mg + 100 g	Aspartame and sucrose	Each subject ingested a 300-ml beverage serving (Kool-Aid; General Foods, White Plains, N.Y.). Aspartame was obtained from the NutraSweet Co.(Deerfield, III.). The sucrose were purchased at a local grocery store.	Acute - combination	Beverage	Each subject ingested a 300-ml beverage serving (Kool-Aid; General Foods, White Plains, N.Y.) over a 1-min period on four occasions. On one occasion, the beverage was not sweetened. On the other occasions, it was sweetened with 100 g of sucrose, 500 mg of aspartame, or the combination of 100 g of sucrose and 500 mg of aspartame. Since aspartame is approximately 200 times sweeter than sucrose, 500…	1 day, 1-week washout period	Aspartame (L-aspartyl-L-phenylalanine methyl ester) consumption has been postulated to increase brain phenylalanine levels by increasing the molar ratio of the plasma phenylalanine concentration to the sum of the plasma concentrations of the other large neutral amino acids (Phe/LNAA). Dietary manipulations with carbohydrate or protein can also produce changes in the Phe/LNAA value. To compare the…	300 ml	Unsweetened beverage	Each subject ingested a 300-ml beverage serving (Kool-Aid; General Foods, White Plains, N.Y.). Unsweetened cherry-flavored powdered beverage mix were purchased at a local grocery store.	Acute - alone
Aspartame and sucrose produce a similar increase in the plasma phenylalanine to large neutral amino acid ratio in healthy subjects	T. S. Burns; W. W. Stargel; C. Tschanz; F. N. Kotsonis; A. Hurwitz	1991	Cross over (C)	Healthy adult subjects	English	USA/Canada	Not clear/not stated (N)	Not clear/not stated (N)	NR	NR	NR	N	NR	NR	NR	NR	8	4	4	8	4	NR	4	NR	26.1 ± 3.3	Healthy and normal adults	8	4	4	8	4	NR	4	NR	26.1 ± 3.3	Healthy and normal adults	Aspartame (L-aspartyl-L-phenylalanine methyl ester) consumption has been postulated to increase brain phenylalanine levels by increasing the molar ratio of the plasma phenylalanine concentration to the sum of the plasma concentrations of the other large neutral amino acids (Phe/LNAA). Dietary manipulations with carbohydrate or protein can also produce changes in the Phe/LNAA value. To compare the…	500 mg	Aspartame alone	Each subject ingested a 300-ml beverage serving (Kool-Aid; General Foods, White Plains, N.Y.). Aspartame was obtained from the NutraSweet Co.(Deerfield, III.).	Acute - alone	Beverage	Each subject ingested a 300-ml beverage serving (Kool-Aid; General Foods, White Plains, N.Y.) over a 1-min period on four occasions. On one occasion, the beverage was not sweetened. On the other occasions, it was sweetened with 100 g of sucrose, 500 mg of aspartame, or the combination of 100 g of sucrose and 500 mg of aspartame. Since aspartame is approximately 200 times sweeter than sucrose, 500…	1 day, 1-week washout period	Aspartame (L-aspartyl-L-phenylalanine methyl ester) consumption has been postulated to increase brain phenylalanine levels by increasing the molar ratio of the plasma phenylalanine concentration to the sum of the plasma concentrations of the other large neutral amino acids (Phe/LNAA). Dietary manipulations with carbohydrate or protein can also produce changes in the Phe/LNAA value. To compare the…	100 g	Sucrose	Each subject ingested a 300-ml beverage serving (Kool-Aid; General Foods, White Plains, N.Y.).	Acute - alone
Aspartame and sucrose produce a similar increase in the plasma phenylalanine to large neutral amino acid ratio in healthy subjects	T. S. Burns; W. W. Stargel; C. Tschanz; F. N. Kotsonis; A. Hurwitz	1991	Cross over (C)	Healthy adult subjects	English	USA/Canada	Not clear/not stated (N)	Not clear/not stated (N)	NR	NR	NR	N	NR	NR	NR	NR	8	4	4	8	4	NR	4	NR	26.1 ± 3.3	Healthy and normal adults	8	4	4	8	4	NR	4	NR	26.1 ± 3.3	Healthy and normal adults	Aspartame (L-aspartyl-L-phenylalanine methyl ester) consumption has been postulated to increase brain phenylalanine levels by increasing the molar ratio of the plasma phenylalanine concentration to the sum of the plasma concentrations of the other large neutral amino acids (Phe/LNAA). Dietary manipulations with carbohydrate or protein can also produce changes in the Phe/LNAA value. To compare the…	500 mg + 100 g	Aspartame and sucrose	Each subject ingested a 300-ml beverage serving (Kool-Aid; General Foods, White Plains, N.Y.). Aspartame was obtained from the NutraSweet Co.(Deerfield, III.). The sucrose were purchased at a local grocery store.	Acute - combination	Beverage	Each subject ingested a 300-ml beverage serving (Kool-Aid; General Foods, White Plains, N.Y.) over a 1-min period on four occasions. On one occasion, the beverage was not sweetened. On the other occasions, it was sweetened with 100 g of sucrose, 500 mg of aspartame, or the combination of 100 g of sucrose and 500 mg of aspartame. Since aspartame is approximately 200 times sweeter than sucrose, 500…	1 day, 1-week washout period	Aspartame (L-aspartyl-L-phenylalanine methyl ester) consumption has been postulated to increase brain phenylalanine levels by increasing the molar ratio of the plasma phenylalanine concentration to the sum of the plasma concentrations of the other large neutral amino acids (Phe/LNAA). Dietary manipulations with carbohydrate or protein can also produce changes in the Phe/LNAA value. To compare the…	300 ml	Unsweetened beverage	Each subject ingested a 300-ml beverage serving (Kool-Aid; General Foods, White Plains, N.Y.). Unsweetened cherry-flavored powdered beverage mix were purchased at a local grocery store.	Acute - alone
Aspartame and its constituent amino acids:effects on prolactin, cortisol, growth hormone, insulin and glucose in normal humans	Harold E Carlson	1989	Cross over (C)	Normal healthy adults	English	USA/Canada	NR	NR	NR	NR	Obesity, medication	N	N	NR	NR	NR	16	8	8	8	8	NR	0	NR	NR	Male participants	16	8	8	8	8	NR	0	NR	NR	Male participants	Subjects received six different experimental meals at lunch on six separate days; there was ususally _> 1d between consecutive tests. Subjects were permitted to et breakfast at home (…) Each meal consisted of phenylalanine, aspartic acid, or or aspartame accompanied by 700ml of a sodium chloride solution. Amount of salt was adjusted to maintain the osmolality of the meal at 300 mmol/kg.	0.534g	Aspartame alone	0.534g of aspartame dissolved in 700mlsodium chloride solution and swallowed. Amount of salt was adjusted to maintain the osmolality of the meal at 300 mmol/kg	Acute - alone	Beverage	Subjects received 6 diff meals at lunch, Subjects had breakfast at home. Subjects generally consumed the meal over 15-30min period Each meal consisted of phenylalanine, aspartic acid, or aspartame accompanied by 700ml of sodium chloride solution,; aspartame solution was dissolved in salt solution and swallowed	1 day(1day at least between each intervention)	Subjects received six different experimental meals at lunch on six separate days; there was ususally _> 1d between consecutive tests. Subjects were permitted to et breakfast at home (…) Each meal consisted of phenylalanine, aspartic acid, or or aspartame accompanied by 700ml of a sodium chloride solution. Amount of salt was adjusted to maintain the osmolality of the meal at 300 mmol/kg.	0.242g	Aspartic acid	In gelatin capsules	Acute - alone
Aspartame and its constituent amino acids:effects on prolactin, cortisol, growth hormone, insulin and glucose in normal humans	Harold E Carlson	1989	Cross over (C)	Normal healthy adults	English	USA/Canada	NR	NR	NR	NR	Obesity, medication	N	N	NR	NR	NR	16	8	8	8	0	NR	8	NR	NR	Female participants	16	8	8	8	0	NR	8	NR	NR	Female participants	Subjects received six different experimental meals at lunch on six separate days; there was ususally _> 1d between consecutive tests. Subjects were permitted to et breakfast at home (…) Each meal consisted of phenylalanine, aspartic acid, or or aspartame accompanied by 700ml of a sodium chloride solution. Amount of salt was adjusted to maintain the osmolality of the meal at 300 mmol/kg.	0.534g	Aspartame alone	0.534g of aspartame dissolved in 700mlsodium chloride solution and swallowed. Amount of salt was adjusted to maintain the osmolality of the meal at 300 mmol/kg	Acute - alone	Beverage	Subjects received 6 diff meals at lunch, Subjects had breakfast at home. Subjects generally consumed the meal over 15-30min period Each meal consisted of phenylalanine, aspartic acid, or aspartame accompanied by 700ml of sodium chloride solution,; aspartame solution was dissolved in salt solution and swallowed	1 day(1day at least between each intervention)	Subjects received six different experimental meals at lunch on six separate days; there was ususally _> 1d between consecutive tests. Subjects were permitted to et breakfast at home (…) Each meal consisted of phenylalanine, aspartic acid, or or aspartame accompanied by 700ml of a sodium chloride solution. Amount of salt was adjusted to maintain the osmolality of the meal at 300 mmol/kg.	0.242g	Aspartic acid	In gelatin capsules	Acute - alone
Aspartame and its constituent amino acids:effects on prolactin, cortisol, growth hormone, insulin and glucose in normal humans	Harold E Carlson	1989	Cross over (C)	Normal healthy adults	English	USA/Canada	NR	NR	NR	NR	Obesity, medication	N	N	NR	NR	NR	16	8	8	8	8	NR	0	NR	NR	Male participants	16	8	8	8	8	NR	0	NR	NR	Male participants	Subjects received six different experimental meals at lunch on six separate days; there was ususally _> 1d between consecutive tests. Subjects were permitted to et breakfast at home (…) Each meal consisted of phenylalanine, aspartic acid, or or aspartame accompanied by 700ml of a sodium chloride solution. Amount of salt was adjusted to maintain the osmolality of the meal at 300 mmol/kg.	0.534g	Aspartame alone	0.534g of aspartame dissolved in 700mlsodium chloride solution and swallowed. Amount of salt was adjusted to maintain the osmolality of the meal at 300 mmol/kg	Acute - alone	Beverage	Subjects received 6 diff meals at lunch, Subjects had breakfast at home. Subjects generally consumed the meal over 15-30min period Each meal consisted of phenylalanine, aspartic acid, or aspartame accompanied by 700ml of sodium chloride solution,; aspartame solution was dissolved in salt solution and swallowed	1 day(1day at least between each intervention)	Subjects received six different experimental meals at lunch on six separate days; there was ususally _> 1d between consecutive tests. Subjects were permitted to et breakfast at home (…) Each meal consisted of phenylalanine, aspartic acid, or or aspartame accompanied by 700ml of a sodium chloride solution. Amount of salt was adjusted to maintain the osmolality of the meal at 300 mmol/kg.	1.0g	Phenylalanine	In gelatin capsules	Acute - alone
Aspartame and its constituent amino acids:effects on prolactin, cortisol, growth hormone, insulin and glucose in normal humans	Harold E Carlson	1989	Cross over (C)	Normal healthy adults	English	USA/Canada	NR	NR	NR	NR	Obesity, medication	N	N	NR	NR	NR	16	8	8	8	0	NR	8	NR	NR	Female participants	16	8	8	8	0	NR	8	NR	NR	Female participants	Subjects received six different experimental meals at lunch on six separate days; there was ususally _> 1d between consecutive tests. Subjects were permitted to et breakfast at home (…) Each meal consisted of phenylalanine, aspartic acid, or or aspartame accompanied by 700ml of a sodium chloride solution. Amount of salt was adjusted to maintain the osmolality of the meal at 300 mmol/kg.	0.534g	Aspartame alone	0.534g of aspartame dissolved in 700mlsodium chloride solution and swallowed. Amount of salt was adjusted to maintain the osmolality of the meal at 300 mmol/kg	Acute - alone	Beverage	Subjects received 6 diff meals at lunch, Subjects had breakfast at home. Subjects generally consumed the meal over 15-30min period Each meal consisted of phenylalanine, aspartic acid, or aspartame accompanied by 700ml of sodium chloride solution,; aspartame solution was dissolved in salt solution and swallowed	1 day(1day at least between each intervention)	Subjects received six different experimental meals at lunch on six separate days; there was ususally _> 1d between consecutive tests. Subjects were permitted to et breakfast at home (…) Each meal consisted of phenylalanine, aspartic acid, or or aspartame accompanied by 700ml of a sodium chloride solution. Amount of salt was adjusted to maintain the osmolality of the meal at 300 mmol/kg.	1.0g	Phenylalanine	In gelatin capsules	Acute - alone
Aspartame and its constituent amino acids:effects on prolactin, cortisol, growth hormone, insulin and glucose in normal humans	Harold E Carlson	1989	Cross over (C)	Normal healthy adults	English	USA/Canada	NR	NR	NR	NR	Obesity, medication	N	N	NR	NR	NR	16	8	8	8	8	NR	0	NR	NR	Male participants	16	8	8	8	8	NR	0	NR	NR	Male participants	Subjects received six different experimental meals at lunch on six separate days; there was ususally _> 1d between consecutive tests. Subjects were permitted to et breakfast at home (…) Each meal consisted of phenylalanine, aspartic acid, or or aspartame accompanied by 700ml of a sodium chloride solution. Amount of salt was adjusted to maintain the osmolality of the meal at 300 mmol/kg.	0.534g	Aspartame alone	0.534g of aspartame dissolved in 700mlsodium chloride solution and swallowed. Amount of salt was adjusted to maintain the osmolality of the meal at 300 mmol/kg	Acute - alone	Beverage	Subjects received 6 diff meals at lunch, Subjects had breakfast at home. Subjects generally consumed the meal over 15-30min period Each meal consisted of phenylalanine, aspartic acid, or aspartame accompanied by 700ml of sodium chloride solution,; aspartame solution was dissolved in salt solution and swallowed	1 day(1day at least between each intervention)	Subjects received six different experimental meals at lunch on six separate days; there was ususally _> 1d between consecutive tests. Subjects were permitted to et breakfast at home (…) Each meal consisted of phenylalanine, aspartic acid, or or aspartame accompanied by 700ml of a sodium chloride solution. Amount of salt was adjusted to maintain the osmolality of the meal at 300 mmol/kg.	0.3g	Phenylalanine	In gelatin capsules	Acute - alone
Aspartame and its constituent amino acids:effects on prolactin, cortisol, growth hormone, insulin and glucose in normal humans	Harold E Carlson	1989	Cross over (C)	Normal healthy adults	English	USA/Canada	NR	NR	NR	NR	Obesity, medication	N	N	NR	NR	NR	16	8	8	8	0	NR	8	NR	NR	Female participants	16	8	8	8	0	NR	8	NR	NR	Female participants	Subjects received six different experimental meals at lunch on six separate days; there was ususally _> 1d between consecutive tests. Subjects were permitted to et breakfast at home (…) Each meal consisted of phenylalanine, aspartic acid, or or aspartame accompanied by 700ml of a sodium chloride solution. Amount of salt was adjusted to maintain the osmolality of the meal at 300 mmol/kg.	0.534g	Aspartame alone	0.534g of aspartame dissolved in 700mlsodium chloride solution and swallowed. Amount of salt was adjusted to maintain the osmolality of the meal at 300 mmol/kg	Acute - alone	Beverage	Subjects received 6 diff meals at lunch, Subjects had breakfast at home. Subjects generally consumed the meal over 15-30min period Each meal consisted of phenylalanine, aspartic acid, or aspartame accompanied by 700ml of sodium chloride solution,; aspartame solution was dissolved in salt solution and swallowed	1 day(1day at least between each intervention)	Subjects received six different experimental meals at lunch on six separate days; there was ususally _> 1d between consecutive tests. Subjects were permitted to et breakfast at home (…) Each meal consisted of phenylalanine, aspartic acid, or or aspartame accompanied by 700ml of a sodium chloride solution. Amount of salt was adjusted to maintain the osmolality of the meal at 300 mmol/kg.	0.3g	Phenylalanine	In gelatin capsules	Acute - alone
Aspartame and its constituent amino acids:effects on prolactin, cortisol, growth hormone, insulin and glucose in normal humans	Harold E Carlson	1989	Cross over (C)	Normal healthy adults	English	USA/Canada	NR	NR	NR	NR	Obesity, medication	N	N	NR	NR	NR	16	8	8	8	8	NR	0	NR	NR	Male participants	16	8	8	8	8	NR	0	NR	NR	Male participants	Subjects received six different experimental meals at lunch on six separate days; there was ususally _> 1d between consecutive tests. Subjects were permitted to et breakfast at home (…) Each meal consisted of phenylalanine, aspartic acid, or or aspartame accompanied by 700ml of a sodium chloride solution. Amount of salt was adjusted to maintain the osmolality of the meal at 300 mmol/kg.	0.534g	Aspartame alone	0.534g of aspartame dissolved in 700mlsodium chloride solution and rinsed and spat out.	Acute - alone	Mouthwash	Subjects received 6 diff meals at lunch, Subjects had breakfast at home. Subjects generally consumed the meal over 15-30min period Each meal consisted of phenylalanine, aspartic acid, or aspartame accompanied by 700ml of sodium chloride solution,; aspartame solution was rinsed in mouth and spit out without swallowing	1 day(1day at least between each intervention)	Subjects received six different experimental meals at lunch on six separate days; there was ususally _> 1d between consecutive tests. Subjects were permitted to et breakfast at home (…) Each meal consisted of phenylalanine, aspartic acid, or or aspartame accompanied by 700ml of a sodium chloride solution. Amount of salt was adjusted to maintain the osmolality of the meal at 300 mmol/kg.	0.242g	Aspartic acid	In gelatin capsules	Acute - alone
Aspartame and its constituent amino acids:effects on prolactin, cortisol, growth hormone, insulin and glucose in normal humans	Harold E Carlson	1989	Cross over (C)	Normal healthy adults	English	USA/Canada	NR	NR	NR	NR	Obesity, medication	N	N	NR	NR	NR	16	8	8	8	0	NR	8	NR	NR	Female participants	16	8	8	8	0	NR	8	NR	NR	Female participants	Subjects received six different experimental meals at lunch on six separate days; there was ususally _> 1d between consecutive tests. Subjects were permitted to et breakfast at home (…) Each meal consisted of phenylalanine, aspartic acid, or or aspartame accompanied by 700ml of a sodium chloride solution. Amount of salt was adjusted to maintain the osmolality of the meal at 300 mmol/kg.	0.534g	Aspartame alone	0.534g of aspartame dissolved in 700mlsodium chloride solution and rinsed and spat out.	Acute - alone	Mouthwash	Subjects received 6 diff meals at lunch, Subjects had breakfast at home. Subjects generally consumed the meal over 15-30min period Each meal consisted of phenylalanine, aspartic acid, or aspartame accompanied by 700ml of sodium chloride solution,; aspartame solution was rinsed in mouth and spit out without swallowing	1 day(1day at least between each intervention)	Subjects received six different experimental meals at lunch on six separate days; there was ususally _> 1d between consecutive tests. Subjects were permitted to et breakfast at home (…) Each meal consisted of phenylalanine, aspartic acid, or or aspartame accompanied by 700ml of a sodium chloride solution. Amount of salt was adjusted to maintain the osmolality of the meal at 300 mmol/kg.	0.242g	Aspartic acid	In gelatin capsules	Acute - alone
Aspartame and its constituent amino acids:effects on prolactin, cortisol, growth hormone, insulin and glucose in normal humans	Harold E Carlson	1989	Cross over (C)	Normal healthy adults	English	USA/Canada	NR	NR	NR	NR	Obesity, medication	N	N	NR	NR	NR	16	8	8	8	8	NR	0	NR	NR	Male participants	16	8	8	8	8	NR	0	NR	NR	Male participants	Subjects received six different experimental meals at lunch on six separate days; there was ususally _> 1d between consecutive tests. Subjects were permitted to et breakfast at home (…) Each meal consisted of phenylalanine, aspartic acid, or or aspartame accompanied by 700ml of a sodium chloride solution. Amount of salt was adjusted to maintain the osmolality of the meal at 300 mmol/kg.	0.534g	Aspartame alone	0.534g of aspartame dissolved in 700mlsodium chloride solution and rinsed and spat out.	Acute - alone	Mouthwash	Subjects received 6 diff meals at lunch, Subjects had breakfast at home. Subjects generally consumed the meal over 15-30min period Each meal consisted of phenylalanine, aspartic acid, or aspartame accompanied by 700ml of sodium chloride solution,; aspartame solution was rinsed in mouth and spit out without swallowing	1 day(1day at least between each intervention)	Subjects received six different experimental meals at lunch on six separate days; there was ususally _> 1d between consecutive tests. Subjects were permitted to et breakfast at home (…) Each meal consisted of phenylalanine, aspartic acid, or or aspartame accompanied by 700ml of a sodium chloride solution. Amount of salt was adjusted to maintain the osmolality of the meal at 300 mmol/kg.	1.0g	Phenylalanine	In gelatin capsules	Acute - alone
Aspartame and its constituent amino acids:effects on prolactin, cortisol, growth hormone, insulin and glucose in normal humans	Harold E Carlson	1989	Cross over (C)	Normal healthy adults	English	USA/Canada	NR	NR	NR	NR	Obesity, medication	N	N	NR	NR	NR	16	8	8	8	0	NR	8	NR	NR	Female participants	16	8	8	8	0	NR	8	NR	NR	Female participants	Subjects received six different experimental meals at lunch on six separate days; there was ususally _> 1d between consecutive tests. Subjects were permitted to et breakfast at home (…) Each meal consisted of phenylalanine, aspartic acid, or or aspartame accompanied by 700ml of a sodium chloride solution. Amount of salt was adjusted to maintain the osmolality of the meal at 300 mmol/kg.	0.534g	Aspartame alone	0.534g of aspartame dissolved in 700mlsodium chloride solution and rinsed and spat out.	Acute - alone	Mouthwash	Subjects received 6 diff meals at lunch, Subjects had breakfast at home. Subjects generally consumed the meal over 15-30min period Each meal consisted of phenylalanine, aspartic acid, or aspartame accompanied by 700ml of sodium chloride solution,; aspartame solution was rinsed in mouth and spit out without swallowing	1 day(1day at least between each intervention)	Subjects received six different experimental meals at lunch on six separate days; there was ususally _> 1d between consecutive tests. Subjects were permitted to et breakfast at home (…) Each meal consisted of phenylalanine, aspartic acid, or or aspartame accompanied by 700ml of a sodium chloride solution. Amount of salt was adjusted to maintain the osmolality of the meal at 300 mmol/kg.	1.0g	Phenylalanine	In gelatin capsules	Acute - alone
Aspartame and its constituent amino acids:effects on prolactin, cortisol, growth hormone, insulin and glucose in normal humans	Harold E Carlson	1989	Cross over (C)	Normal healthy adults	English	USA/Canada	NR	NR	NR	NR	Obesity, medication	N	N	NR	NR	NR	16	8	8	8	8	NR	0	NR	NR	Male participants	16	8	8	8	8	NR	0	NR	NR	Male participants	Subjects received six different experimental meals at lunch on six separate days; there was ususally _> 1d between consecutive tests. Subjects were permitted to et breakfast at home (…) Each meal consisted of phenylalanine, aspartic acid, or or aspartame accompanied by 700ml of a sodium chloride solution. Amount of salt was adjusted to maintain the osmolality of the meal at 300 mmol/kg.	0.534g	Aspartame alone	0.534g of aspartame dissolved in 700mlsodium chloride solution and rinsed and spat out.	Acute - alone	Mouthwash	Subjects received 6 diff meals at lunch, Subjects had breakfast at home. Subjects generally consumed the meal over 15-30min period Each meal consisted of phenylalanine, aspartic acid, or aspartame accompanied by 700ml of sodium chloride solution,; aspartame solution was rinsed in mouth and spit out without swallowing	1 day(1day at least between each intervention)	Subjects received six different experimental meals at lunch on six separate days; there was ususally _> 1d between consecutive tests. Subjects were permitted to et breakfast at home (…) Each meal consisted of phenylalanine, aspartic acid, or or aspartame accompanied by 700ml of a sodium chloride solution. Amount of salt was adjusted to maintain the osmolality of the meal at 300 mmol/kg.	0.3g	Phenylalanine	In gelatin capsules	Acute - alone
Aspartame and its constituent amino acids:effects on prolactin, cortisol, growth hormone, insulin and glucose in normal humans	Harold E Carlson	1989	Cross over (C)	Normal healthy adults	English	USA/Canada	NR	NR	NR	NR	Obesity, medication	N	N	NR	NR	NR	16	8	8	8	0	NR	8	NR	NR	Female participants	16	8	8	8	0	NR	8	NR	NR	Female participants	Subjects received six different experimental meals at lunch on six separate days; there was ususally _> 1d between consecutive tests. Subjects were permitted to et breakfast at home (…) Each meal consisted of phenylalanine, aspartic acid, or or aspartame accompanied by 700ml of a sodium chloride solution. Amount of salt was adjusted to maintain the osmolality of the meal at 300 mmol/kg.	0.534g	Aspartame alone	0.534g of aspartame dissolved in 700mlsodium chloride solution and rinsed and spat out.	Acute - alone	Mouthwash	Subjects received 6 diff meals at lunch, Subjects had breakfast at home. Subjects generally consumed the meal over 15-30min period Each meal consisted of phenylalanine, aspartic acid, or aspartame accompanied by 700ml of sodium chloride solution,; aspartame solution was rinsed in mouth and spit out without swallowing	1 day(1day at least between each intervention)	Subjects received six different experimental meals at lunch on six separate days; there was ususally _> 1d between consecutive tests. Subjects were permitted to et breakfast at home (…) Each meal consisted of phenylalanine, aspartic acid, or or aspartame accompanied by 700ml of a sodium chloride solution. Amount of salt was adjusted to maintain the osmolality of the meal at 300 mmol/kg.	0.3g	Phenylalanine	In gelatin capsules	Acute - alone
Aspartame and its constituent amino acids:effects on prolactin, cortisol, growth hormone, insulin and glucose in normal humans	Harold E Carlson	1989	Cross over (C)	Normal healthy adults	English	USA/Canada	NR	NR	NR	NR	Obesity, medication	N	N	NR	NR	NR	16	8	8	8	8	NR	0	NR	NR	Male participants	16	8	8	8	8	NR	0	NR	NR	Male participants	Subjects received six different experimental meals at lunch on six separate days; there was ususally _> 1d between consecutive tests. Subjects were permitted to et breakfast at home (…) Each meal consisted of phenylalanine, aspartic acid, or or aspartame accompanied by 700ml of a sodium chloride solution. Amount of salt was adjusted to maintain the osmolality of the meal at 300 mmol/kg.	0.534g	Aspartame alone	0.534g of aspartame in a gelatin capsule	Acute - alone	Pill	Subjects received 6 diff meals at lunch, Subjects had breakfast at home. Subjects generally consumed the meal over 15-30min period Each meal consisted of phenylalanine, aspartic acid, or aspartame accompanied by 700ml of sodium chloride solution,; aspartame in gelatin capsule swallowed	1 day(1day at least between each intervention)	Subjects received six different experimental meals at lunch on six separate days; there was ususally _> 1d between consecutive tests. Subjects were permitted to et breakfast at home (…) Each meal consisted of phenylalanine, aspartic acid, or or aspartame accompanied by 700ml of a sodium chloride solution. Amount of salt was adjusted to maintain the osmolality of the meal at 300 mmol/kg.	0.242g	Aspartic acid	In gelatin capsules	Acute - alone
Aspartame and its constituent amino acids:effects on prolactin, cortisol, growth hormone, insulin and glucose in normal humans	Harold E Carlson	1989	Cross over (C)	Normal healthy adults	English	USA/Canada	NR	NR	NR	NR	Obesity, medication	N	N	NR	NR	NR	16	8	8	8	0	NR	8	NR	NR	Female participants	16	8	8	8	0	NR	8	NR	NR	Female participants	Subjects received six different experimental meals at lunch on six separate days; there was ususally _> 1d between consecutive tests. Subjects were permitted to et breakfast at home (…) Each meal consisted of phenylalanine, aspartic acid, or or aspartame accompanied by 700ml of a sodium chloride solution. Amount of salt was adjusted to maintain the osmolality of the meal at 300 mmol/kg.	0.534g	Aspartame alone	0.534g of aspartame in a gelatin capsule	Acute - alone	Pill	Subjects received 6 diff meals at lunch, Subjects had breakfast at home. Subjects generally consumed the meal over 15-30min period Each meal consisted of phenylalanine, aspartic acid, or aspartame accompanied by 700ml of sodium chloride solution,; aspartame in gelatin capsule swallowed	1 day(1day at least between each intervention)	Subjects received six different experimental meals at lunch on six separate days; there was ususally _> 1d between consecutive tests. Subjects were permitted to et breakfast at home (…) Each meal consisted of phenylalanine, aspartic acid, or or aspartame accompanied by 700ml of a sodium chloride solution. Amount of salt was adjusted to maintain the osmolality of the meal at 300 mmol/kg.	0.242g	Aspartic acid	In gelatin capsules	Acute - alone
Aspartame and its constituent amino acids:effects on prolactin, cortisol, growth hormone, insulin and glucose in normal humans	Harold E Carlson	1989	Cross over (C)	Normal healthy adults	English	USA/Canada	NR	NR	NR	NR	Obesity, medication	N	N	NR	NR	NR	16	8	8	8	8	NR	0	NR	NR	Male participants	16	8	8	8	8	NR	0	NR	NR	Male participants	Subjects received six different experimental meals at lunch on six separate days; there was ususally _> 1d between consecutive tests. Subjects were permitted to et breakfast at home (…) Each meal consisted of phenylalanine, aspartic acid, or or aspartame accompanied by 700ml of a sodium chloride solution. Amount of salt was adjusted to maintain the osmolality of the meal at 300 mmol/kg.	0.534g	Aspartame alone	0.534g of aspartame in a gelatin capsule	Acute - alone	Pill	Subjects received 6 diff meals at lunch, Subjects had breakfast at home. Subjects generally consumed the meal over 15-30min period Each meal consisted of phenylalanine, aspartic acid, or aspartame accompanied by 700ml of sodium chloride solution,; aspartame in gelatin capsule swallowed	1 day(1day at least between each intervention)	Subjects received six different experimental meals at lunch on six separate days; there was ususally _> 1d between consecutive tests. Subjects were permitted to et breakfast at home (…) Each meal consisted of phenylalanine, aspartic acid, or or aspartame accompanied by 700ml of a sodium chloride solution. Amount of salt was adjusted to maintain the osmolality of the meal at 300 mmol/kg.	1.0g	Phenylalanine	In gelatin capsules	Acute - alone
Aspartame and its constituent amino acids:effects on prolactin, cortisol, growth hormone, insulin and glucose in normal humans	Harold E Carlson	1989	Cross over (C)	Normal healthy adults	English	USA/Canada	NR	NR	NR	NR	Obesity, medication	N	N	NR	NR	NR	16	8	8	8	0	NR	8	NR	NR	Female participants	16	8	8	8	0	NR	8	NR	NR	Female participants	Subjects received six different experimental meals at lunch on six separate days; there was ususally _> 1d between consecutive tests. Subjects were permitted to et breakfast at home (…) Each meal consisted of phenylalanine, aspartic acid, or or aspartame accompanied by 700ml of a sodium chloride solution. Amount of salt was adjusted to maintain the osmolality of the meal at 300 mmol/kg.	0.534g	Aspartame alone	0.534g of aspartame in a gelatin capsule	Acute - alone	Pill	Subjects received 6 diff meals at lunch, Subjects had breakfast at home. Subjects generally consumed the meal over 15-30min period Each meal consisted of phenylalanine, aspartic acid, or aspartame accompanied by 700ml of sodium chloride solution,; aspartame in gelatin capsule swallowed	1 day(1day at least between each intervention)	Subjects received six different experimental meals at lunch on six separate days; there was ususally _> 1d between consecutive tests. Subjects were permitted to et breakfast at home (…) Each meal consisted of phenylalanine, aspartic acid, or or aspartame accompanied by 700ml of a sodium chloride solution. Amount of salt was adjusted to maintain the osmolality of the meal at 300 mmol/kg.	1.0g	Phenylalanine	In gelatin capsules	Acute - alone
Aspartame and its constituent amino acids:effects on prolactin, cortisol, growth hormone, insulin and glucose in normal humans	Harold E Carlson	1989	Cross over (C)	Normal healthy adults	English	USA/Canada	NR	NR	NR	NR	Obesity, medication	N	N	NR	NR	NR	16	8	8	8	8	NR	0	NR	NR	Male participants	16	8	8	8	8	NR	0	NR	NR	Male participants	Subjects received six different experimental meals at lunch on six separate days; there was ususally _> 1d between consecutive tests. Subjects were permitted to et breakfast at home (…) Each meal consisted of phenylalanine, aspartic acid, or or aspartame accompanied by 700ml of a sodium chloride solution. Amount of salt was adjusted to maintain the osmolality of the meal at 300 mmol/kg.	0.534g	Aspartame alone	0.534g of aspartame in a gelatin capsule	Acute - alone	Pill	Subjects received 6 diff meals at lunch, Subjects had breakfast at home. Subjects generally consumed the meal over 15-30min period Each meal consisted of phenylalanine, aspartic acid, or aspartame accompanied by 700ml of sodium chloride solution,; aspartame in gelatin capsule swallowed	1 day(1day at least between each intervention)	Subjects received six different experimental meals at lunch on six separate days; there was ususally _> 1d between consecutive tests. Subjects were permitted to et breakfast at home (…) Each meal consisted of phenylalanine, aspartic acid, or or aspartame accompanied by 700ml of a sodium chloride solution. Amount of salt was adjusted to maintain the osmolality of the meal at 300 mmol/kg.	0.3g	Phenylalanine	In gelatin capsules	Acute - alone
Aspartame and its constituent amino acids:effects on prolactin, cortisol, growth hormone, insulin and glucose in normal humans	Harold E Carlson	1989	Cross over (C)	Normal healthy adults	English	USA/Canada	NR	NR	NR	NR	Obesity, medication	N	N	NR	NR	NR	16	8	8	8	0	NR	8	NR	NR	Female participants	16	8	8	8	0	NR	8	NR	NR	Female participants	Subjects received six different experimental meals at lunch on six separate days; there was ususally _> 1d between consecutive tests. Subjects were permitted to et breakfast at home (…) Each meal consisted of phenylalanine, aspartic acid, or or aspartame accompanied by 700ml of a sodium chloride solution. Amount of salt was adjusted to maintain the osmolality of the meal at 300 mmol/kg.	0.534g	Aspartame alone	0.534g of aspartame in a gelatin capsule	Acute - alone	Pill	Subjects received 6 diff meals at lunch, Subjects had breakfast at home. Subjects generally consumed the meal over 15-30min period Each meal consisted of phenylalanine, aspartic acid, or aspartame accompanied by 700ml of sodium chloride solution,; aspartame in gelatin capsule swallowed	1 day(1day at least between each intervention)	Subjects received six different experimental meals at lunch on six separate days; there was ususally _> 1d between consecutive tests. Subjects were permitted to et breakfast at home (…) Each meal consisted of phenylalanine, aspartic acid, or or aspartame accompanied by 700ml of a sodium chloride solution. Amount of salt was adjusted to maintain the osmolality of the meal at 300 mmol/kg.	0.3g	Phenylalanine	In gelatin capsules	Acute - alone
Aspartame and its constituent amino acids:effects on prolactin, cortisol, growth hormone, insulin and glucose in normal humans	Harold E Carlson	1989	Cross over (C)	Normal healthy adults	English	USA/Canada	NR	NR	NR	NR	Obesity, medication	N	N	NR	NR	NR	16	8	8	8	8	NR	0	NR	NR	Male participants	16	8	8	8	8	NR	0	NR	NR	Male participants	Subjects received six different experimental meals at lunch on six separate days; there was ususally _> 1d between consecutive tests. Subjects were permitted to et breakfast at home (…) Each meal consisted of phenylalanine, aspartic acid, or or aspartame accompanied by 700ml of a sodium chloride solution. Amount of salt was adjusted to maintain the osmolality of the meal at 300 mmol/kg.	0.534g	Aspartame alone	0.534g of aspartame dissolved in 700mlsodium chloride solution and swallowed. Amount of salt was adjusted to maintain the osmolality of the meal at 300 mmol/kg	Acute - alone	Beverage	Subjects received 6 diff meals at lunch, Subjects had breakfast at home. Subjects generally consumed the meal over 15-30min period Each meal consisted of phenylalanine, aspartic acid, or aspartame accompanied by 700ml of sodium chloride solution,; aspartame solution was dissolved in salt solution and swallowed	1 day(1day at least between each intervention)	Subjects received six different experimental meals at lunch on six separate days; there was ususally _> 1d between consecutive tests. Subjects were permitted to et breakfast at home (…) Each meal consisted of phenylalanine, aspartic acid, or or aspartame accompanied by 700ml of a sodium chloride solution. Amount of salt was adjusted to maintain the osmolality of the meal at 300 mmol/kg.	0.242g	Aspartic acid	In gelatin capsules	Acute - alone
Aspartame and its constituent amino acids:effects on prolactin, cortisol, growth hormone, insulin and glucose in normal humans	Harold E Carlson	1989	Cross over (C)	Normal healthy adults	English	USA/Canada	NR	NR	NR	NR	Obesity, medication	N	N	NR	NR	NR	16	8	8	8	0	NR	8	NR	NR	Female participants	16	8	8	8	0	NR	8	NR	NR	Female participants	Subjects received six different experimental meals at lunch on six separate days; there was ususally _> 1d between consecutive tests. Subjects were permitted to et breakfast at home (…) Each meal consisted of phenylalanine, aspartic acid, or or aspartame accompanied by 700ml of a sodium chloride solution. Amount of salt was adjusted to maintain the osmolality of the meal at 300 mmol/kg.	0.534g	Aspartame alone	0.534g of aspartame dissolved in 700mlsodium chloride solution and swallowed. Amount of salt was adjusted to maintain the osmolality of the meal at 300 mmol/kg	Acute - alone	Beverage	Subjects received 6 diff meals at lunch, Subjects had breakfast at home. Subjects generally consumed the meal over 15-30min period Each meal consisted of phenylalanine, aspartic acid, or aspartame accompanied by 700ml of sodium chloride solution,; aspartame solution was dissolved in salt solution and swallowed	1 day(1day at least between each intervention)	Subjects received six different experimental meals at lunch on six separate days; there was ususally _> 1d between consecutive tests. Subjects were permitted to et breakfast at home (…) Each meal consisted of phenylalanine, aspartic acid, or or aspartame accompanied by 700ml of a sodium chloride solution. Amount of salt was adjusted to maintain the osmolality of the meal at 300 mmol/kg.	0.242g	Aspartic acid	In gelatin capsules	Acute - alone
Aspartame and its constituent amino acids:effects on prolactin, cortisol, growth hormone, insulin and glucose in normal humans	Harold E Carlson	1989	Cross over (C)	Normal healthy adults	English	USA/Canada	NR	NR	NR	NR	Obesity, medication	N	N	NR	NR	NR	16	8	8	8	8	NR	0	NR	NR	Male participants	16	8	8	8	8	NR	0	NR	NR	Male participants	Subjects received six different experimental meals at lunch on six separate days; there was ususally _> 1d between consecutive tests. Subjects were permitted to et breakfast at home (…) Each meal consisted of phenylalanine, aspartic acid, or or aspartame accompanied by 700ml of a sodium chloride solution. Amount of salt was adjusted to maintain the osmolality of the meal at 300 mmol/kg.	0.534g	Aspartame alone	0.534g of aspartame dissolved in 700mlsodium chloride solution and swallowed. Amount of salt was adjusted to maintain the osmolality of the meal at 300 mmol/kg	Acute - alone	Beverage	Subjects received 6 diff meals at lunch, Subjects had breakfast at home. Subjects generally consumed the meal over 15-30min period Each meal consisted of phenylalanine, aspartic acid, or aspartame accompanied by 700ml of sodium chloride solution,; aspartame solution was dissolved in salt solution and swallowed	1 day(1day at least between each intervention)	Subjects received six different experimental meals at lunch on six separate days; there was ususally _> 1d between consecutive tests. Subjects were permitted to et breakfast at home (…) Each meal consisted of phenylalanine, aspartic acid, or or aspartame accompanied by 700ml of a sodium chloride solution. Amount of salt was adjusted to maintain the osmolality of the meal at 300 mmol/kg.	1.0g	Phenylalanine	In gelatin capsules	Acute - alone
Aspartame and its constituent amino acids:effects on prolactin, cortisol, growth hormone, insulin and glucose in normal humans	Harold E Carlson	1989	Cross over (C)	Normal healthy adults	English	USA/Canada	NR	NR	NR	NR	Obesity, medication	N	N	NR	NR	NR	16	8	8	8	0	NR	8	NR	NR	Female participants	16	8	8	8	0	NR	8	NR	NR	Female participants	Subjects received six different experimental meals at lunch on six separate days; there was ususally _> 1d between consecutive tests. Subjects were permitted to et breakfast at home (…) Each meal consisted of phenylalanine, aspartic acid, or or aspartame accompanied by 700ml of a sodium chloride solution. Amount of salt was adjusted to maintain the osmolality of the meal at 300 mmol/kg.	0.534g	Aspartame alone	0.534g of aspartame dissolved in 700mlsodium chloride solution and swallowed. Amount of salt was adjusted to maintain the osmolality of the meal at 300 mmol/kg	Acute - alone	Beverage	Subjects received 6 diff meals at lunch, Subjects had breakfast at home. Subjects generally consumed the meal over 15-30min period Each meal consisted of phenylalanine, aspartic acid, or aspartame accompanied by 700ml of sodium chloride solution,; aspartame solution was dissolved in salt solution and swallowed	1 day(1day at least between each intervention)	Subjects received six different experimental meals at lunch on six separate days; there was ususally _> 1d between consecutive tests. Subjects were permitted to et breakfast at home (…) Each meal consisted of phenylalanine, aspartic acid, or or aspartame accompanied by 700ml of a sodium chloride solution. Amount of salt was adjusted to maintain the osmolality of the meal at 300 mmol/kg.	1.0g	Phenylalanine	In gelatin capsules	Acute - alone
Aspartame and its constituent amino acids:effects on prolactin, cortisol, growth hormone, insulin and glucose in normal humans	Harold E Carlson	1989	Cross over (C)	Normal healthy adults	English	USA/Canada	NR	NR	NR	NR	Obesity, medication	N	N	NR	NR	NR	16	8	8	8	8	NR	0	NR	NR	Male participants	16	8	8	8	8	NR	0	NR	NR	Male participants	Subjects received six different experimental meals at lunch on six separate days; there was ususally _> 1d between consecutive tests. Subjects were permitted to et breakfast at home (…) Each meal consisted of phenylalanine, aspartic acid, or or aspartame accompanied by 700ml of a sodium chloride solution. Amount of salt was adjusted to maintain the osmolality of the meal at 300 mmol/kg.	0.534g	Aspartame alone	0.534g of aspartame dissolved in 700mlsodium chloride solution and swallowed. Amount of salt was adjusted to maintain the osmolality of the meal at 300 mmol/kg	Acute - alone	Beverage	Subjects received 6 diff meals at lunch, Subjects had breakfast at home. Subjects generally consumed the meal over 15-30min period Each meal consisted of phenylalanine, aspartic acid, or aspartame accompanied by 700ml of sodium chloride solution,; aspartame solution was dissolved in salt solution and swallowed	1 day(1day at least between each intervention)	Subjects received six different experimental meals at lunch on six separate days; there was ususally _> 1d between consecutive tests. Subjects were permitted to et breakfast at home (…) Each meal consisted of phenylalanine, aspartic acid, or or aspartame accompanied by 700ml of a sodium chloride solution. Amount of salt was adjusted to maintain the osmolality of the meal at 300 mmol/kg.	0.3g	Phenylalanine	In gelatin capsules	Acute - alone
Aspartame and its constituent amino acids:effects on prolactin, cortisol, growth hormone, insulin and glucose in normal humans	Harold E Carlson	1989	Cross over (C)	Normal healthy adults	English	USA/Canada	NR	NR	NR	NR	Obesity, medication	N	N	NR	NR	NR	16	8	8	8	0	NR	8	NR	NR	Female participants	16	8	8	8	0	NR	8	NR	NR	Female participants	Subjects received six different experimental meals at lunch on six separate days; there was ususally _> 1d between consecutive tests. Subjects were permitted to et breakfast at home (…) Each meal consisted of phenylalanine, aspartic acid, or or aspartame accompanied by 700ml of a sodium chloride solution. Amount of salt was adjusted to maintain the osmolality of the meal at 300 mmol/kg.	0.534g	Aspartame alone	0.534g of aspartame dissolved in 700mlsodium chloride solution and swallowed. Amount of salt was adjusted to maintain the osmolality of the meal at 300 mmol/kg	Acute - alone	Beverage	Subjects received 6 diff meals at lunch, Subjects had breakfast at home. Subjects generally consumed the meal over 15-30min period Each meal consisted of phenylalanine, aspartic acid, or aspartame accompanied by 700ml of sodium chloride solution,; aspartame solution was dissolved in salt solution and swallowed	1 day(1day at least between each intervention)	Subjects received six different experimental meals at lunch on six separate days; there was ususally _> 1d between consecutive tests. Subjects were permitted to et breakfast at home (…) Each meal consisted of phenylalanine, aspartic acid, or or aspartame accompanied by 700ml of a sodium chloride solution. Amount of salt was adjusted to maintain the osmolality of the meal at 300 mmol/kg.	0.3g	Phenylalanine	In gelatin capsules	Acute - alone
Aspartame and its constituent amino acids:effects on prolactin, cortisol, growth hormone, insulin and glucose in normal humans	Harold E Carlson	1989	Cross over (C)	Normal healthy adults	English	USA/Canada	NR	NR	NR	NR	Obesity, medication	N	N	NR	NR	NR	16	8	8	8	8	NR	0	NR	NR	Male participants	16	8	8	8	8	NR	0	NR	NR	Male participants	Subjects received six different experimental meals at lunch on six separate days; there was ususally _> 1d between consecutive tests. Subjects were permitted to et breakfast at home (…) Each meal consisted of phenylalanine, aspartic acid, or or aspartame accompanied by 700ml of a sodium chloride solution. Amount of salt was adjusted to maintain the osmolality of the meal at 300 mmol/kg.	0.534g	Aspartame alone	0.534g of aspartame dissolved in 700mlsodium chloride solution and rinsed and spat out.	Acute - alone	Mouthwash	Subjects received 6 diff meals at lunch, Subjects had breakfast at home. Subjects generally consumed the meal over 15-30min period Each meal consisted of phenylalanine, aspartic acid, or aspartame accompanied by 700ml of sodium chloride solution,; aspartame solution was rinsed in mouth and spit out without swallowing	1 day(1day at least between each intervention)	Subjects received six different experimental meals at lunch on six separate days; there was ususally _> 1d between consecutive tests. Subjects were permitted to et breakfast at home (…) Each meal consisted of phenylalanine, aspartic acid, or or aspartame accompanied by 700ml of a sodium chloride solution. Amount of salt was adjusted to maintain the osmolality of the meal at 300 mmol/kg.	0.242g	Aspartic acid	In gelatin capsules	Acute - alone
Aspartame and its constituent amino acids:effects on prolactin, cortisol, growth hormone, insulin and glucose in normal humans	Harold E Carlson	1989	Cross over (C)	Normal healthy adults	English	USA/Canada	NR	NR	NR	NR	Obesity, medication	N	N	NR	NR	NR	16	8	8	8	0	NR	8	NR	NR	Female participants	16	8	8	8	0	NR	8	NR	NR	Female participants	Subjects received six different experimental meals at lunch on six separate days; there was ususally _> 1d between consecutive tests. Subjects were permitted to et breakfast at home (…) Each meal consisted of phenylalanine, aspartic acid, or or aspartame accompanied by 700ml of a sodium chloride solution. Amount of salt was adjusted to maintain the osmolality of the meal at 300 mmol/kg.	0.534g	Aspartame alone	0.534g of aspartame dissolved in 700mlsodium chloride solution and rinsed and spat out.	Acute - alone	Mouthwash	Subjects received 6 diff meals at lunch, Subjects had breakfast at home. Subjects generally consumed the meal over 15-30min period Each meal consisted of phenylalanine, aspartic acid, or aspartame accompanied by 700ml of sodium chloride solution,; aspartame solution was rinsed in mouth and spit out without swallowing	1 day(1day at least between each intervention)	Subjects received six different experimental meals at lunch on six separate days; there was ususally _> 1d between consecutive tests. Subjects were permitted to et breakfast at home (…) Each meal consisted of phenylalanine, aspartic acid, or or aspartame accompanied by 700ml of a sodium chloride solution. Amount of salt was adjusted to maintain the osmolality of the meal at 300 mmol/kg.	0.242g	Aspartic acid	In gelatin capsules	Acute - alone
Aspartame and its constituent amino acids:effects on prolactin, cortisol, growth hormone, insulin and glucose in normal humans	Harold E Carlson	1989	Cross over (C)	Normal healthy adults	English	USA/Canada	NR	NR	NR	NR	Obesity, medication	N	N	NR	NR	NR	16	8	8	8	8	NR	0	NR	NR	Male participants	16	8	8	8	8	NR	0	NR	NR	Male participants	Subjects received six different experimental meals at lunch on six separate days; there was ususally _> 1d between consecutive tests. Subjects were permitted to et breakfast at home (…) Each meal consisted of phenylalanine, aspartic acid, or or aspartame accompanied by 700ml of a sodium chloride solution. Amount of salt was adjusted to maintain the osmolality of the meal at 300 mmol/kg.	0.534g	Aspartame alone	0.534g of aspartame dissolved in 700mlsodium chloride solution and rinsed and spat out.	Acute - alone	Mouthwash	Subjects received 6 diff meals at lunch, Subjects had breakfast at home. Subjects generally consumed the meal over 15-30min period Each meal consisted of phenylalanine, aspartic acid, or aspartame accompanied by 700ml of sodium chloride solution,; aspartame solution was rinsed in mouth and spit out without swallowing	1 day(1day at least between each intervention)	Subjects received six different experimental meals at lunch on six separate days; there was ususally _> 1d between consecutive tests. Subjects were permitted to et breakfast at home (…) Each meal consisted of phenylalanine, aspartic acid, or or aspartame accompanied by 700ml of a sodium chloride solution. Amount of salt was adjusted to maintain the osmolality of the meal at 300 mmol/kg.	1.0g	Phenylalanine	In gelatin capsules	Acute - alone
Aspartame and its constituent amino acids:effects on prolactin, cortisol, growth hormone, insulin and glucose in normal humans	Harold E Carlson	1989	Cross over (C)	Normal healthy adults	English	USA/Canada	NR	NR	NR	NR	Obesity, medication	N	N	NR	NR	NR	16	8	8	8	0	NR	8	NR	NR	Female participants	16	8	8	8	0	NR	8	NR	NR	Female participants	Subjects received six different experimental meals at lunch on six separate days; there was ususally _> 1d between consecutive tests. Subjects were permitted to et breakfast at home (…) Each meal consisted of phenylalanine, aspartic acid, or or aspartame accompanied by 700ml of a sodium chloride solution. Amount of salt was adjusted to maintain the osmolality of the meal at 300 mmol/kg.	0.534g	Aspartame alone	0.534g of aspartame dissolved in 700mlsodium chloride solution and rinsed and spat out.	Acute - alone	Mouthwash	Subjects received 6 diff meals at lunch, Subjects had breakfast at home. Subjects generally consumed the meal over 15-30min period Each meal consisted of phenylalanine, aspartic acid, or aspartame accompanied by 700ml of sodium chloride solution,; aspartame solution was rinsed in mouth and spit out without swallowing	1 day(1day at least between each intervention)	Subjects received six different experimental meals at lunch on six separate days; there was ususally _> 1d between consecutive tests. Subjects were permitted to et breakfast at home (…) Each meal consisted of phenylalanine, aspartic acid, or or aspartame accompanied by 700ml of a sodium chloride solution. Amount of salt was adjusted to maintain the osmolality of the meal at 300 mmol/kg.	1.0g	Phenylalanine	In gelatin capsules	Acute - alone
Aspartame and its constituent amino acids:effects on prolactin, cortisol, growth hormone, insulin and glucose in normal humans	Harold E Carlson	1989	Cross over (C)	Normal healthy adults	English	USA/Canada	NR	NR	NR	NR	Obesity, medication	N	N	NR	NR	NR	16	8	8	8	8	NR	0	NR	NR	Male participants	16	8	8	8	8	NR	0	NR	NR	Male participants	Subjects received six different experimental meals at lunch on six separate days; there was ususally _> 1d between consecutive tests. Subjects were permitted to et breakfast at home (…) Each meal consisted of phenylalanine, aspartic acid, or or aspartame accompanied by 700ml of a sodium chloride solution. Amount of salt was adjusted to maintain the osmolality of the meal at 300 mmol/kg.	0.534g	Aspartame alone	0.534g of aspartame dissolved in 700mlsodium chloride solution and rinsed and spat out.	Acute - alone	Mouthwash	Subjects received 6 diff meals at lunch, Subjects had breakfast at home. Subjects generally consumed the meal over 15-30min period Each meal consisted of phenylalanine, aspartic acid, or aspartame accompanied by 700ml of sodium chloride solution,; aspartame solution was rinsed in mouth and spit out without swallowing	1 day(1day at least between each intervention)	Subjects received six different experimental meals at lunch on six separate days; there was ususally _> 1d between consecutive tests. Subjects were permitted to et breakfast at home (…) Each meal consisted of phenylalanine, aspartic acid, or or aspartame accompanied by 700ml of a sodium chloride solution. Amount of salt was adjusted to maintain the osmolality of the meal at 300 mmol/kg.	0.3g	Phenylalanine	In gelatin capsules	Acute - alone
Aspartame and its constituent amino acids:effects on prolactin, cortisol, growth hormone, insulin and glucose in normal humans	Harold E Carlson	1989	Cross over (C)	Normal healthy adults	English	USA/Canada	NR	NR	NR	NR	Obesity, medication	N	N	NR	NR	NR	16	8	8	8	0	NR	8	NR	NR	Female participants	16	8	8	8	0	NR	8	NR	NR	Female participants	Subjects received six different experimental meals at lunch on six separate days; there was ususally _> 1d between consecutive tests. Subjects were permitted to et breakfast at home (…) Each meal consisted of phenylalanine, aspartic acid, or or aspartame accompanied by 700ml of a sodium chloride solution. Amount of salt was adjusted to maintain the osmolality of the meal at 300 mmol/kg.	0.534g	Aspartame alone	0.534g of aspartame dissolved in 700mlsodium chloride solution and rinsed and spat out.	Acute - alone	Mouthwash	Subjects received 6 diff meals at lunch, Subjects had breakfast at home. Subjects generally consumed the meal over 15-30min period Each meal consisted of phenylalanine, aspartic acid, or aspartame accompanied by 700ml of sodium chloride solution,; aspartame solution was rinsed in mouth and spit out without swallowing	1 day(1day at least between each intervention)	Subjects received six different experimental meals at lunch on six separate days; there was ususally _> 1d between consecutive tests. Subjects were permitted to et breakfast at home (…) Each meal consisted of phenylalanine, aspartic acid, or or aspartame accompanied by 700ml of a sodium chloride solution. Amount of salt was adjusted to maintain the osmolality of the meal at 300 mmol/kg.	0.3g	Phenylalanine	In gelatin capsules	Acute - alone
Aspartame and its constituent amino acids:effects on prolactin, cortisol, growth hormone, insulin and glucose in normal humans	Harold E Carlson	1989	Cross over (C)	Normal healthy adults	English	USA/Canada	NR	NR	NR	NR	Obesity, medication	N	N	NR	NR	NR	16	8	8	8	8	NR	0	NR	NR	Male participants	16	8	8	8	8	NR	0	NR	NR	Male participants	Subjects received six different experimental meals at lunch on six separate days; there was ususally _> 1d between consecutive tests. Subjects were permitted to et breakfast at home (…) Each meal consisted of phenylalanine, aspartic acid, or or aspartame accompanied by 700ml of a sodium chloride solution. Amount of salt was adjusted to maintain the osmolality of the meal at 300 mmol/kg.	0.534g	Aspartame alone	0.534g of aspartame in a gelatin capsule	Acute - alone	Pill	Subjects received 6 diff meals at lunch, Subjects had breakfast at home. Subjects generally consumed the meal over 15-30min period Each meal consisted of phenylalanine, aspartic acid, or aspartame accompanied by 700ml of sodium chloride solution,; aspartame in gelatin capsule swallowed	1 day(1day at least between each intervention)	Subjects received six different experimental meals at lunch on six separate days; there was ususally _> 1d between consecutive tests. Subjects were permitted to et breakfast at home (…) Each meal consisted of phenylalanine, aspartic acid, or or aspartame accompanied by 700ml of a sodium chloride solution. Amount of salt was adjusted to maintain the osmolality of the meal at 300 mmol/kg.	0.242g	Aspartic acid	In gelatin capsules	Acute - alone
Aspartame and its constituent amino acids:effects on prolactin, cortisol, growth hormone, insulin and glucose in normal humans	Harold E Carlson	1989	Cross over (C)	Normal healthy adults	English	USA/Canada	NR	NR	NR	NR	Obesity, medication	N	N	NR	NR	NR	16	8	8	8	0	NR	8	NR	NR	Female participants	16	8	8	8	0	NR	8	NR	NR	Female participants	Subjects received six different experimental meals at lunch on six separate days; there was ususally _> 1d between consecutive tests. Subjects were permitted to et breakfast at home (…) Each meal consisted of phenylalanine, aspartic acid, or or aspartame accompanied by 700ml of a sodium chloride solution. Amount of salt was adjusted to maintain the osmolality of the meal at 300 mmol/kg.	0.534g	Aspartame alone	0.534g of aspartame in a gelatin capsule	Acute - alone	Pill	Subjects received 6 diff meals at lunch, Subjects had breakfast at home. Subjects generally consumed the meal over 15-30min period Each meal consisted of phenylalanine, aspartic acid, or aspartame accompanied by 700ml of sodium chloride solution,; aspartame in gelatin capsule swallowed	1 day(1day at least between each intervention)	Subjects received six different experimental meals at lunch on six separate days; there was ususally _> 1d between consecutive tests. Subjects were permitted to et breakfast at home (…) Each meal consisted of phenylalanine, aspartic acid, or or aspartame accompanied by 700ml of a sodium chloride solution. Amount of salt was adjusted to maintain the osmolality of the meal at 300 mmol/kg.	0.242g	Aspartic acid	In gelatin capsules	Acute - alone
Aspartame and its constituent amino acids:effects on prolactin, cortisol, growth hormone, insulin and glucose in normal humans	Harold E Carlson	1989	Cross over (C)	Normal healthy adults	English	USA/Canada	NR	NR	NR	NR	Obesity, medication	N	N	NR	NR	NR	16	8	8	8	8	NR	0	NR	NR	Male participants	16	8	8	8	8	NR	0	NR	NR	Male participants	Subjects received six different experimental meals at lunch on six separate days; there was ususally _> 1d between consecutive tests. Subjects were permitted to et breakfast at home (…) Each meal consisted of phenylalanine, aspartic acid, or or aspartame accompanied by 700ml of a sodium chloride solution. Amount of salt was adjusted to maintain the osmolality of the meal at 300 mmol/kg.	0.534g	Aspartame alone	0.534g of aspartame in a gelatin capsule	Acute - alone	Pill	Subjects received 6 diff meals at lunch, Subjects had breakfast at home. Subjects generally consumed the meal over 15-30min period Each meal consisted of phenylalanine, aspartic acid, or aspartame accompanied by 700ml of sodium chloride solution,; aspartame in gelatin capsule swallowed	1 day(1day at least between each intervention)	Subjects received six different experimental meals at lunch on six separate days; there was ususally _> 1d between consecutive tests. Subjects were permitted to et breakfast at home (…) Each meal consisted of phenylalanine, aspartic acid, or or aspartame accompanied by 700ml of a sodium chloride solution. Amount of salt was adjusted to maintain the osmolality of the meal at 300 mmol/kg.	1.0g	Phenylalanine	In gelatin capsules	Acute - alone
Aspartame and its constituent amino acids:effects on prolactin, cortisol, growth hormone, insulin and glucose in normal humans	Harold E Carlson	1989	Cross over (C)	Normal healthy adults	English	USA/Canada	NR	NR	NR	NR	Obesity, medication	N	N	NR	NR	NR	16	8	8	8	0	NR	8	NR	NR	Female participants	16	8	8	8	0	NR	8	NR	NR	Female participants	Subjects received six different experimental meals at lunch on six separate days; there was ususally _> 1d between consecutive tests. Subjects were permitted to et breakfast at home (…) Each meal consisted of phenylalanine, aspartic acid, or or aspartame accompanied by 700ml of a sodium chloride solution. Amount of salt was adjusted to maintain the osmolality of the meal at 300 mmol/kg.	0.534g	Aspartame alone	0.534g of aspartame in a gelatin capsule	Acute - alone	Pill	Subjects received 6 diff meals at lunch, Subjects had breakfast at home. Subjects generally consumed the meal over 15-30min period Each meal consisted of phenylalanine, aspartic acid, or aspartame accompanied by 700ml of sodium chloride solution,; aspartame in gelatin capsule swallowed	1 day(1day at least between each intervention)	Subjects received six different experimental meals at lunch on six separate days; there was ususally _> 1d between consecutive tests. Subjects were permitted to et breakfast at home (…) Each meal consisted of phenylalanine, aspartic acid, or or aspartame accompanied by 700ml of a sodium chloride solution. Amount of salt was adjusted to maintain the osmolality of the meal at 300 mmol/kg.	1.0g	Phenylalanine	In gelatin capsules	Acute - alone
Aspartame and its constituent amino acids:effects on prolactin, cortisol, growth hormone, insulin and glucose in normal humans	Harold E Carlson	1989	Cross over (C)	Normal healthy adults	English	USA/Canada	NR	NR	NR	NR	Obesity, medication	N	N	NR	NR	NR	16	8	8	8	8	NR	0	NR	NR	Male participants	16	8	8	8	8	NR	0	NR	NR	Male participants	Subjects received six different experimental meals at lunch on six separate days; there was ususally _> 1d between consecutive tests. Subjects were permitted to et breakfast at home (…) Each meal consisted of phenylalanine, aspartic acid, or or aspartame accompanied by 700ml of a sodium chloride solution. Amount of salt was adjusted to maintain the osmolality of the meal at 300 mmol/kg.	0.534g	Aspartame alone	0.534g of aspartame in a gelatin capsule	Acute - alone	Pill	Subjects received 6 diff meals at lunch, Subjects had breakfast at home. Subjects generally consumed the meal over 15-30min period Each meal consisted of phenylalanine, aspartic acid, or aspartame accompanied by 700ml of sodium chloride solution,; aspartame in gelatin capsule swallowed	1 day(1day at least between each intervention)	Subjects received six different experimental meals at lunch on six separate days; there was ususally _> 1d between consecutive tests. Subjects were permitted to et breakfast at home (…) Each meal consisted of phenylalanine, aspartic acid, or or aspartame accompanied by 700ml of a sodium chloride solution. Amount of salt was adjusted to maintain the osmolality of the meal at 300 mmol/kg.	0.3g	Phenylalanine	In gelatin capsules	Acute - alone
Aspartame and its constituent amino acids:effects on prolactin, cortisol, growth hormone, insulin and glucose in normal humans	Harold E Carlson	1989	Cross over (C)	Normal healthy adults	English	USA/Canada	NR	NR	NR	NR	Obesity, medication	N	N	NR	NR	NR	16	8	8	8	0	NR	8	NR	NR	Female participants	16	8	8	8	0	NR	8	NR	NR	Female participants	Subjects received six different experimental meals at lunch on six separate days; there was ususally _> 1d between consecutive tests. Subjects were permitted to et breakfast at home (…) Each meal consisted of phenylalanine, aspartic acid, or or aspartame accompanied by 700ml of a sodium chloride solution. Amount of salt was adjusted to maintain the osmolality of the meal at 300 mmol/kg.	0.534g	Aspartame alone	0.534g of aspartame in a gelatin capsule	Acute - alone	Pill	Subjects received 6 diff meals at lunch, Subjects had breakfast at home. Subjects generally consumed the meal over 15-30min period Each meal consisted of phenylalanine, aspartic acid, or aspartame accompanied by 700ml of sodium chloride solution,; aspartame in gelatin capsule swallowed	1 day(1day at least between each intervention)	Subjects received six different experimental meals at lunch on six separate days; there was ususally _> 1d between consecutive tests. Subjects were permitted to et breakfast at home (…) Each meal consisted of phenylalanine, aspartic acid, or or aspartame accompanied by 700ml of a sodium chloride solution. Amount of salt was adjusted to maintain the osmolality of the meal at 300 mmol/kg.	0.3g	Phenylalanine	In gelatin capsules	Acute - alone
Combined glucose ingestion and mouth rinsing improves sprint cycling performance	E. Chong; K. J. Guelfi; P. A. Fournier	2014	Cross over (C)	Healthy adult competitive male cyclists	English	Australia	Research centre/Lab	Community (C)	NR	NR	NR	N	NR	Y	Logbook. Compliance was confirmed upon arrival to the laboratory for each experimental trial both verbally and after inspection of food diaries by the investigator. Participants were also instructed to fast overnight (10 hr before each trial) and to avoid strenuous activity, alcohol, and caffeine in the 24-hr period preceding each trial.	Yes	12	12	NR	12	12	NR	NR	NR	30.9 ± 8.5	Healthy; competitive cyclists	12	12	NR	12	12	NR	NR	NR	30.9 ± 8.5	Healthy; competitive cyclists	Twelve competitive male cyclists ingested 100 ml of one of the following solutions 20 min before exercise in a randomized double-blinded counterbalanced order (a) 10% glucose solution, (b) 0.05% aspartame solution, (c) 9.0% maltodextrin solution, or (d) water as a control. Fifteen min after ingestion, repeated mouth rinsing was carried out with 11 × 15 ml bolus doses of the same solution at 30-s …	0.0005	Aspartame alone	100ml of colourless aspartame solution for ingestion; then repeated mouth rinsing with 11 x 15ml bolus doses at 30-s intervals	Repeated - alone	Mouthwash; Beverage	100ml of colourless aspartame solution for ingestion; then repeated mouth rinsing with 11 x 15ml bolus doses at 30-s intervals	1 day(1 week washout)	Twelve competitive male cyclists ingested 100 ml of one of the following solutions 20 min before exercise in a randomized double-blinded counterbalanced order (a) 10% glucose solution, (b) 0.05% aspartame solution, (c) 9.0% maltodextrin solution, or (d) water as a control. Fifteen min after ingestion, repeated mouth rinsing was carried out with 11 × 15 ml bolus doses of the same solution at 30-s …	10% (w/v)	Glucose	100ml of colourless glucose solution for ingestion; then repeated mouth rinsing with 11 x 15ml bolus doses at 30-s intervals	Repeated - alone
Combined glucose ingestion and mouth rinsing improves sprint cycling performance	E. Chong; K. J. Guelfi; P. A. Fournier	2014	Cross over (C)	Healthy adult competitive male cyclists	English	Australia	Research centre/Lab	Community (C)	NR	NR	NR	N	NR	Y	Logbook. Compliance was confirmed upon arrival to the laboratory for each experimental trial both verbally and after inspection of food diaries by the investigator. Participants were also instructed to fast overnight (10 hr before each trial) and to avoid strenuous activity, alcohol, and caffeine in the 24-hr period preceding each trial.	Yes	12	12	NR	12	12	NR	NR	NR	30.9 ± 8.5	Healthy; competitive cyclists	12	12	NR	12	12	NR	NR	NR	30.9 ± 8.5	Healthy; competitive cyclists	Twelve competitive male cyclists ingested 100 ml of one of the following solutions 20 min before exercise in a randomized double-blinded counterbalanced order (a) 10% glucose solution, (b) 0.05% aspartame solution, (c) 9.0% maltodextrin solution, or (d) water as a control. Fifteen min after ingestion, repeated mouth rinsing was carried out with 11 × 15 ml bolus doses of the same solution at 30-s …	0.0005	Aspartame alone	100ml of colourless aspartame solution for ingestion; then repeated mouth rinsing with 11 x 15ml bolus doses at 30-s intervals	Repeated - alone	Mouthwash; Beverage	100ml of colourless aspartame solution for ingestion; then repeated mouth rinsing with 11 x 15ml bolus doses at 30-s intervals	1 day(1 week washout)	Twelve competitive male cyclists ingested 100 ml of one of the following solutions 20 min before exercise in a randomized double-blinded counterbalanced order (a) 10% glucose solution, (b) 0.05% aspartame solution, (c) 9.0% maltodextrin solution, or (d) water as a control. Fifteen min after ingestion, repeated mouth rinsing was carried out with 11 × 15 ml bolus doses of the same solution at 30-s …	9.0% (w/v)	Maltodextrin	100ml of colourless maltodextrin solution for ingestion; then repeated mouth rinsing with 11 x 15ml bolus doses at 30-s intervals	Repeated - alone
Combined glucose ingestion and mouth rinsing improves sprint cycling performance	E. Chong; K. J. Guelfi; P. A. Fournier	2014	Cross over (C)	Healthy adult competitive male cyclists	English	Australia	Research centre/Lab	Community (C)	NR	NR	NR	N	NR	Y	Logbook. Compliance was confirmed upon arrival to the laboratory for each experimental trial both verbally and after inspection of food diaries by the investigator. Participants were also instructed to fast overnight (10 hr before each trial) and to avoid strenuous activity, alcohol, and caffeine in the 24-hr period preceding each trial.	Yes	12	12	NR	12	12	NR	NR	NR	30.9 ± 8.5	Healthy; competitive cyclists	12	12	NR	12	12	NR	NR	NR	30.9 ± 8.5	Healthy; competitive cyclists	Twelve competitive male cyclists ingested 100 ml of one of the following solutions 20 min before exercise in a randomized double-blinded counterbalanced order (a) 10% glucose solution, (b) 0.05% aspartame solution, (c) 9.0% maltodextrin solution, or (d) water as a control. Fifteen min after ingestion, repeated mouth rinsing was carried out with 11 × 15 ml bolus doses of the same solution at 30-s …	0.0005	Aspartame alone	100ml of colourless aspartame solution for ingestion; then repeated mouth rinsing with 11 x 15ml bolus doses at 30-s intervals	Repeated - alone	Mouthwash; Beverage	100ml of colourless aspartame solution for ingestion; then repeated mouth rinsing with 11 x 15ml bolus doses at 30-s intervals	1 day(1 week washout)	Twelve competitive male cyclists ingested 100 ml of one of the following solutions 20 min before exercise in a randomized double-blinded counterbalanced order (a) 10% glucose solution, (b) 0.05% aspartame solution, (c) 9.0% maltodextrin solution, or (d) water as a control. Fifteen min after ingestion, repeated mouth rinsing was carried out with 11 × 15 ml bolus doses of the same solution at 30-s …	NR	Water	100ml of water for ingestion; then repeated mouth rinsing with 11 x 15ml bolus doses at 30-s intervals	Repeated - alone
Meal frequency of pre-exercise carbohydrate feedings	C. Chryssanthopoulos; A. Petridou; M. Maridaki; V. Mougios	2008 - accepted 2007	Cross over (C)	Healthy males	English	NR	Labortatory	Not clear/not stated (N)	NR	NR - Young, healthy males	NR	N	NR	NR	NR	NR	8	8	NR -0	NR	NR	NR - 100	NR - 0	NR - 0	21.4 ± 1.3	NR - Healthy participants	8	8	NR -0	NR	NR	NR - 100	NR - 0	NR - 0	21.4 ± 1.3	NR - Healthy participants	Eight males performed 3 runs for 1 h at 70% VO2max after consuming: - a meal containing 2.5 g carbohydrate per kg body mass in a single dose 3 h before exercise (SF), - the same meal (i.e., containing 2.5 g CHO) in 5 equal doses at 3, 2.5, 2, 1.5, and 1 h before exercise (MF), or - a liquid placebo 3 h before exercise (P)	10ml per KG	Aspartame alone	Sugar-free orange juice diluted with water (0.5 ml/kg BM juice and 9.5 ml/kg BM water) with aspartame added for sweetness. The energy content of this drink was about 3 kcal per 100 ml. subjects ingested 10 ml per kg BM within about 5 min. The energy content of the drink was about 22 kcal for a 70-kg person.	Acute - alone	Beverage	Single dose of liquid placebo 3 hours before exercise - Each subject was required to run for 60 min at 70% VO2max on three different occasions separated by 5– 7 days. On one occasion, a high carbohydrate meal was consumed in a single dose 3 h before exercise (single feeding, SF). On another occasion, the same meal was consumed in 5 equal doses at 3, 2.5, 2, 1.5, and 1 h before exercise (multiple …	1 day( 5-7 washout)	Eight males performed 3 runs for 1 h at 70% VO2max after consuming: - a meal containing 2.5 g carbohydrate per kg body mass in a single dose 3 h before exercise (SF), - the same meal (i.e., containing 2.5 g CHO) in 5 equal doses at 3, 2.5, 2, 1.5, and 1 h before exercise (MF), or - a liquid placebo 3 h before exercise (P)	Single feeding	A high carbohydrate meal in a single dose	A meal containing 2.5 g carbohydrate per kg body mass, consisted of white bread jam, cornflakes, skimmed milk, orange juice, and tap water and provided about 87% of energy from CHO, about 11% from protein and less than 2% from fat. The energy content of the meals was about 800 kcal for a 70-kg person. The meals were considered to have a MGI since their estimated glycemic index was 70. In SF, subj…	Acute - alone
Meal frequency of pre-exercise carbohydrate feedings	C. Chryssanthopoulos; A. Petridou; M. Maridaki; V. Mougios	2008 - accepted 2007	Cross over (C)	Healthy males	English	NR	Labortatory	Not clear/not stated (N)	NR	NR - Young, healthy males	NR	N	NR	NR	NR	NR	8	8	NR -0	NR	NR	NR - 100	NR - 0	NR - 0	21.4 ± 1.3	NR - Healthy participants	8	8	NR -0	NR	NR	NR - 100	NR - 0	NR - 0	21.4 ± 1.3	NR - Healthy participants	Eight males performed 3 runs for 1 h at 70% VO2max after consuming: - a meal containing 2.5 g carbohydrate per kg body mass in a single dose 3 h before exercise (SF), - the same meal (i.e., containing 2.5 g CHO) in 5 equal doses at 3, 2.5, 2, 1.5, and 1 h before exercise (MF), or - a liquid placebo 3 h before exercise (P)	10ml per KG	Aspartame alone	Sugar-free orange juice diluted with water (0.5 ml/kg BM juice and 9.5 ml/kg BM water) with aspartame added for sweetness. The energy content of this drink was about 3 kcal per 100 ml. subjects ingested 10 ml per kg BM within about 5 min. The energy content of the drink was about 22 kcal for a 70-kg person.	Acute - alone	Beverage	Single dose of liquid placebo 3 hours before exercise - Each subject was required to run for 60 min at 70% VO2max on three different occasions separated by 5– 7 days. On one occasion, a high carbohydrate meal was consumed in a single dose 3 h before exercise (single feeding, SF). On another occasion, the same meal was consumed in 5 equal doses at 3, 2.5, 2, 1.5, and 1 h before exercise (multiple …	1 day( 5-7 washout)	Eight males performed 3 runs for 1 h at 70% VO2max after consuming: - a meal containing 2.5 g carbohydrate per kg body mass in a single dose 3 h before exercise (SF), - the same meal (i.e., containing 2.5 g CHO) in 5 equal doses at 3, 2.5, 2, 1.5, and 1 h before exercise (MF), or - a liquid placebo 3 h before exercise (P)	Multi-feeding (5)	The same high carbohydrate meal in 5 equal doses (i.e., one-fifth of it)	A meal containing 2.5 g carbohydrate per kg body mass, consisted of white bread jam, cornflakes, skimmed milk, orange juice, and tap water and provided about 87% of energy from CHO, about 11% from protein and less than 2% from fat. The energy content of the meals was about 800 kcal for a 70-kg person. The meals were considered to have a MGI since their estimated glycemic index was 70. In SF, subj…	Acute - alone
Meal frequency of pre-exercise carbohydrate feedings	C. Chryssanthopoulos; A. Petridou; M. Maridaki; V. Mougios	2008 - accepted 2007	Cross over (C)	Healthy males	English	NR	Labortatory	Not clear/not stated (N)	NR	NR - Young, healthy males	NR	N	NR	NR	NR	NR	8	8	NR -0	NR	NR	NR - 100	NR - 0	NR - 0	21.4 ± 1.3	NR - Healthy participants	8	8	NR -0	NR	NR	NR - 100	NR - 0	NR - 0	21.4 ± 1.3	NR - Healthy participants	Eight males performed 3 runs for 1 h at 70% VO2max after consuming: - a meal containing 2.5 g carbohydrate per kg body mass in a single dose 3 h before exercise (SF), - the same meal (i.e., containing 2.5 g CHO) in 5 equal doses at 3, 2.5, 2, 1.5, and 1 h before exercise (MF), or - a liquid placebo 3 h before exercise (P)	10ml per KG	Aspartame alone	Sugar-free orange juice diluted with water (0.5 ml/kg BM juice and 9.5 ml/kg BM water) with aspartame added for sweetness. The energy content of this drink was about 3 kcal per 100 ml. subjects ingested 10 ml per kg BM within about 5 min. The energy content of the drink was about 22 kcal for a 70-kg person.	Acute - alone	Beverage	Single dose of liquid placebo 3 hours before exercise - Each subject was required to run for 60 min at 70% VO2max on three different occasions separated by 5– 7 days. On one occasion, a high carbohydrate meal was consumed in a single dose 3 h before exercise (single feeding, SF). On another occasion, the same meal was consumed in 5 equal doses at 3, 2.5, 2, 1.5, and 1 h before exercise (multiple …	1 day( 5-7 washout)	Eight males performed 3 runs for 1 h at 70% VO2max after consuming: - a meal containing 2.5 g carbohydrate per kg body mass in a single dose 3 h before exercise (SF), - the same meal (i.e., containing 2.5 g CHO) in 5 equal doses at 3, 2.5, 2, 1.5, and 1 h before exercise (MF), or - a liquid placebo 3 h before exercise (P)	Single feeding	A high carbohydrate meal in a single dose	A meal containing 2.5 g carbohydrate per kg body mass, consisted of white bread jam, cornflakes, skimmed milk, orange juice, and tap water and provided about 87% of energy from CHO, about 11% from protein and less than 2% from fat. The energy content of the meals was about 800 kcal for a 70-kg person. The meals were considered to have a MGI since their estimated glycemic index was 70. In SF, subj…	Acute - alone
Meal frequency of pre-exercise carbohydrate feedings	C. Chryssanthopoulos; A. Petridou; M. Maridaki; V. Mougios	2008 - accepted 2007	Cross over (C)	Healthy males	English	NR	Labortatory	Not clear/not stated (N)	NR	NR - Young, healthy males	NR	N	NR	NR	NR	NR	8	8	NR -0	NR	NR	NR - 100	NR - 0	NR - 0	21.4 ± 1.3	NR - Healthy participants	8	8	NR -0	NR	NR	NR - 100	NR - 0	NR - 0	21.4 ± 1.3	NR - Healthy participants	Eight males performed 3 runs for 1 h at 70% VO2max after consuming: - a meal containing 2.5 g carbohydrate per kg body mass in a single dose 3 h before exercise (SF), - the same meal (i.e., containing 2.5 g CHO) in 5 equal doses at 3, 2.5, 2, 1.5, and 1 h before exercise (MF), or - a liquid placebo 3 h before exercise (P)	10ml per KG	Aspartame alone	Sugar-free orange juice diluted with water (0.5 ml/kg BM juice and 9.5 ml/kg BM water) with aspartame added for sweetness. The energy content of this drink was about 3 kcal per 100 ml. subjects ingested 10 ml per kg BM within about 5 min. The energy content of the drink was about 22 kcal for a 70-kg person.	Acute - alone	Beverage	Single dose of liquid placebo 3 hours before exercise - Each subject was required to run for 60 min at 70% VO2max on three different occasions separated by 5– 7 days. On one occasion, a high carbohydrate meal was consumed in a single dose 3 h before exercise (single feeding, SF). On another occasion, the same meal was consumed in 5 equal doses at 3, 2.5, 2, 1.5, and 1 h before exercise (multiple …	1 day( 5-7 washout)	Eight males performed 3 runs for 1 h at 70% VO2max after consuming: - a meal containing 2.5 g carbohydrate per kg body mass in a single dose 3 h before exercise (SF), - the same meal (i.e., containing 2.5 g CHO) in 5 equal doses at 3, 2.5, 2, 1.5, and 1 h before exercise (MF), or - a liquid placebo 3 h before exercise (P)	Multi-feeding (5)	The same high carbohydrate meal in 5 equal doses (i.e., one-fifth of it)	A meal containing 2.5 g carbohydrate per kg body mass, consisted of white bread jam, cornflakes, skimmed milk, orange juice, and tap water and provided about 87% of energy from CHO, about 11% from protein and less than 2% from fat. The energy content of the meals was about 800 kcal for a 70-kg person. The meals were considered to have a MGI since their estimated glycemic index was 70. In SF, subj…	Acute - alone
Meal frequency of pre-exercise carbohydrate feedings	C. Chryssanthopoulos; A. Petridou; M. Maridaki; V. Mougios	2008 - accepted 2007	Cross over (C)	Healthy males	English	NR	Labortatory	Not clear/not stated (N)	NR	NR - Young, healthy males	NR	N	NR	NR	NR	NR	8	8	NR -0	NR	NR	NR - 100	NR - 0	NR - 0	21.4 ± 1.3	NR - Healthy participants	8	8	NR -0	NR	NR	NR - 100	NR - 0	NR - 0	21.4 ± 1.3	NR - Healthy participants	Eight males performed 3 runs for 1 h at 70% VO2max after consuming: - a meal containing 2.5 g carbohydrate per kg body mass in a single dose 3 h before exercise (SF), - the same meal (i.e., containing 2.5 g CHO) in 5 equal doses at 3, 2.5, 2, 1.5, and 1 h before exercise (MF), or - a liquid placebo 3 h before exercise (P)	10ml per KG	Aspartame alone	Sugar-free orange juice diluted with water (0.5 ml/kg BM juice and 9.5 ml/kg BM water) with aspartame added for sweetness. The energy content of this drink was about 3 kcal per 100 ml. subjects ingested 10 ml per kg BM within about 5 min. The energy content of the drink was about 22 kcal for a 70-kg person.	Acute - alone	Beverage	Single dose of liquid placebo 3 hours before exercise - Each subject was required to run for 60 min at 70% VO2max on three different occasions separated by 5– 7 days. On one occasion, a high carbohydrate meal was consumed in a single dose 3 h before exercise (single feeding, SF). On another occasion, the same meal was consumed in 5 equal doses at 3, 2.5, 2, 1.5, and 1 h before exercise (multiple …	1 day( 5-7 washout)	Eight males performed 3 runs for 1 h at 70% VO2max after consuming: - a meal containing 2.5 g carbohydrate per kg body mass in a single dose 3 h before exercise (SF), - the same meal (i.e., containing 2.5 g CHO) in 5 equal doses at 3, 2.5, 2, 1.5, and 1 h before exercise (MF), or - a liquid placebo 3 h before exercise (P)	Single feeding	A high carbohydrate meal in a single dose	A meal containing 2.5 g carbohydrate per kg body mass, consisted of white bread jam, cornflakes, skimmed milk, orange juice, and tap water and provided about 87% of energy from CHO, about 11% from protein and less than 2% from fat. The energy content of the meals was about 800 kcal for a 70-kg person. The meals were considered to have a MGI since their estimated glycemic index was 70. In SF, subj…	Acute - alone
Meal frequency of pre-exercise carbohydrate feedings	C. Chryssanthopoulos; A. Petridou; M. Maridaki; V. Mougios	2008 - accepted 2007	Cross over (C)	Healthy males	English	NR	Labortatory	Not clear/not stated (N)	NR	NR - Young, healthy males	NR	N	NR	NR	NR	NR	8	8	NR -0	NR	NR	NR - 100	NR - 0	NR - 0	21.4 ± 1.3	NR - Healthy participants	8	8	NR -0	NR	NR	NR - 100	NR - 0	NR - 0	21.4 ± 1.3	NR - Healthy participants	Eight males performed 3 runs for 1 h at 70% VO2max after consuming: - a meal containing 2.5 g carbohydrate per kg body mass in a single dose 3 h before exercise (SF), - the same meal (i.e., containing 2.5 g CHO) in 5 equal doses at 3, 2.5, 2, 1.5, and 1 h before exercise (MF), or - a liquid placebo 3 h before exercise (P)	10ml per KG	Aspartame alone	Sugar-free orange juice diluted with water (0.5 ml/kg BM juice and 9.5 ml/kg BM water) with aspartame added for sweetness. The energy content of this drink was about 3 kcal per 100 ml. subjects ingested 10 ml per kg BM within about 5 min. The energy content of the drink was about 22 kcal for a 70-kg person.	Acute - alone	Beverage	Single dose of liquid placebo 3 hours before exercise - Each subject was required to run for 60 min at 70% VO2max on three different occasions separated by 5– 7 days. On one occasion, a high carbohydrate meal was consumed in a single dose 3 h before exercise (single feeding, SF). On another occasion, the same meal was consumed in 5 equal doses at 3, 2.5, 2, 1.5, and 1 h before exercise (multiple …	1 day( 5-7 washout)	Eight males performed 3 runs for 1 h at 70% VO2max after consuming: - a meal containing 2.5 g carbohydrate per kg body mass in a single dose 3 h before exercise (SF), - the same meal (i.e., containing 2.5 g CHO) in 5 equal doses at 3, 2.5, 2, 1.5, and 1 h before exercise (MF), or - a liquid placebo 3 h before exercise (P)	Multi-feeding (5)	The same high carbohydrate meal in 5 equal doses (i.e., one-fifth of it)	A meal containing 2.5 g carbohydrate per kg body mass, consisted of white bread jam, cornflakes, skimmed milk, orange juice, and tap water and provided about 87% of energy from CHO, about 11% from protein and less than 2% from fat. The energy content of the meals was about 800 kcal for a 70-kg person. The meals were considered to have a MGI since their estimated glycemic index was 70. In SF, subj…	Acute - alone
Metabolism and performance following carbohydrate ingestion late in exercise	A. R. Coggan; E. F. Coyle	1989	Cross over (C)	Healthy male cyclists	English	NR	Labortatory	NR, but potentially from previous studies	NR	NR - healthy, well-trained male cyclists	NR	N	NR	NR	NR	NR	6	6	NR - 0	6	6	NR - 100	NR - 0	NR - 0	24.0 ± 1.0	NR	6	6	NR - 0	6	6	NR - 100	NR - 0	NR - 0	24.0 ± 1.0	NR	To determin whether a single CHO feeding could rapidly restore and maintain plasma glucose availability late in exercise.	Equal volume to carbohydrate arm	Aspartame alone	equal volume of a lemon-flavored placebo drink which was artificially sweetened with aspartame and thickened with fruit pectin	Acute - alone	Beverage	Consumed after 135 min of exercise - Each subject completed two experimental trials which consisted of exercise to fatigue at an intensity just below the individual’s blood lactate threshold. During one trial, the men ingested 3 g of CHO (85% glucose polymers-15% sucrose; Exceed, Ross Laboratories, Co-lumbus,, OH) per kg of body weight in a lemon-flavored 50% solution after 135 min of exercise (1…	1 day (1-3 week washout)	To determin whether a single CHO feeding could rapidly restore and maintain plasma glucose availability late in exercise.	3g of CHO (85% glucose polymers, 15% sucrose	Glucose and Sucrose	3 g of CHO (85% glucose polymers-15% sucrose; Exceed, Ross Laboratories, Co-lumbus, OH) per kg of body weight in a lemon-flavored 50% solution	Acute - alone
Metabolism and performance following carbohydrate ingestion late in exercise	A. R. Coggan; E. F. Coyle	1989	Cross over (C)	Healthy male cyclists	English	NR	Labortatory	NR, but potentially from previous studies	NR	NR - healthy, well-trained male cyclists	NR	N	NR	NR	NR	NR	6	6	NR - 0	6	6	NR - 100	NR - 0	NR - 0	24.0 ± 1.0	NR	6	6	NR - 0	6	6	NR - 100	NR - 0	NR - 0	24.0 ± 1.0	NR	To determin whether a single CHO feeding could rapidly restore and maintain plasma glucose availability late in exercise.	Equal volume to carbohydrate arm	Aspartame alone	equal volume of a lemon-flavored placebo drink which was artificially sweetened with aspartame and thickened with fruit pectin	Acute - alone	Beverage	Consumed after 135 min of exercise - Each subject completed two experimental trials which consisted of exercise to fatigue at an intensity just below the individual’s blood lactate threshold. During one trial, the men ingested 3 g of CHO (85% glucose polymers-15% sucrose; Exceed, Ross Laboratories, Co-lumbus,, OH) per kg of body weight in a lemon-flavored 50% solution after 135 min of exercise (1…	1 day (1-3 week washout)	To determin whether a single CHO feeding could rapidly restore and maintain plasma glucose availability late in exercise.	3g of CHO (85% glucose polymers, 15% sucrose	Glucose and Sucrose	3 g of CHO (85% glucose polymers-15% sucrose; Exceed, Ross Laboratories, Co-lumbus, OH) per kg of body weight in a lemon-flavored 50% solution	Acute - alone
Metabolic effects of adding sucrose and aspartame to the diet of subjects with noninsulin-dependent diabetes mellitus	S. Colagiuri; J. J. Miller; R. A. Edwards	1989	Cross over (C)	Adults with well-controlled noninsulin-dependent diabetes mellitus (NIDDM)	English	NR	Not clear/not stated (N)	Not clear/not stated (N)	NR	Subjects who satisfied the criteria for noninsulin-dependent diabetes mellitus (NIDDM)	NR	N	NR	NR	NR	NR	9	8	1	9	8	NR - 88.9	1	NR - 11.1	66 ± 5	Duration of diabetes - 9±5 years, Glycosylated Hb = 7.2 ± 1.1 %	9	8	1	9	8	NR - 88.9	1	NR - 11.1	66 ± 5	Duration of diabetes - 9±5 years, Glycosylated Hb = 7.2 ± 1.1 %	The aim of this study was to compare the metabolic effects of the daily addition of sucrose or an equivalent sweetening amount of aspartame to the usual diet of subjects with well-controlled NIDDM. The purpose was twofold: to further examine the issue of a possible deleterious effect of sucrose in the diabetic diet and to ascertain whether an alternative sweetener has any particular advantage. As…	162 mg	Aspartame and Nutritive (usual diet)	Aspartame (162 mg) was added to the usual diet.	Repeated - combination	Beverage or Food item (Added)	Subjects were randomly allocated to one of two groups. 1) Sucrose (45 g) was added to the usual diet. The three main meals were supplemented with 10 g sucrose, and 5 g sucrose was added to the midmoming, midafternoon, and supper tea or coffee. 2) Aspartame (162 mg) was added to the usual diet. This quantity of aspartame was chosen to provide a sweetness level equivalent to the amount of sucrose u…	6 weeks, washout NR	The aim of this study was to compare the metabolic effects of the daily addition of sucrose or an equivalent sweetening amount of aspartame to the usual diet of subjects with well-controlled NIDDM. The purpose was twofold: to further examine the issue of a possible deleterious effect of sucrose in the diabetic diet and to ascertain whether an alternative sweetener has any particular advantage. As…	45 g	Sucrose and Nutritive (usual diet)	Sucrose (45 g) was added to the usual diet.	Repeated - combination
Metabolic effects of adding sucrose and aspartame to the diet of subjects with noninsulin-dependent diabetes mellitus	S. Colagiuri; J. J. Miller; R. A. Edwards	1989	Cross over (C)	Adults with well-controlled noninsulin-dependent diabetes mellitus (NIDDM)	English	NR	Not clear/not stated (N)	Not clear/not stated (N)	NR	Subjects who satisfied the criteria for noninsulin-dependent diabetes mellitus (NIDDM)	NR	N	NR	NR	NR	NR	9	8	1	9	8	NR - 88.9	1	NR - 11.1	66 ± 5	Duration of diabetes - 9±5 years, Glycosylated Hb = 7.2 ± 1.1 %	9	8	1	9	8	NR - 88.9	1	NR - 11.1	66 ± 5	Duration of diabetes - 9±5 years, Glycosylated Hb = 7.2 ± 1.1 %	The aim of this study was to compare the metabolic effects of the daily addition of sucrose or an equivalent sweetening amount of aspartame to the usual diet of subjects with well-controlled NIDDM. The purpose was twofold: to further examine the issue of a possible deleterious effect of sucrose in the diabetic diet and to ascertain whether an alternative sweetener has any particular advantage. As…	162 mg	Aspartame and Nutritive (usual diet)	Aspartame (162 mg) was added to the usual diet.	Repeated - combination	Beverage or Food item (Added)	Subjects were randomly allocated to one of two groups. 1) Sucrose (45 g) was added to the usual diet. The three main meals were supplemented with 10 g sucrose, and 5 g sucrose was added to the midmoming, midafternoon, and supper tea or coffee. 2) Aspartame (162 mg) was added to the usual diet. This quantity of aspartame was chosen to provide a sweetness level equivalent to the amount of sucrose u…	6 weeks, washout NR	The aim of this study was to compare the metabolic effects of the daily addition of sucrose or an equivalent sweetening amount of aspartame to the usual diet of subjects with well-controlled NIDDM. The purpose was twofold: to further examine the issue of a possible deleterious effect of sucrose in the diabetic diet and to ascertain whether an alternative sweetener has any particular advantage. As…	45 g	Sucrose and Nutritive (usual diet)	Sucrose (45 g) was added to the usual diet.	Repeated - combination
Metabolic effects of adding sucrose and aspartame to the diet of subjects with noninsulin-dependent diabetes mellitus	S. Colagiuri; J. J. Miller; R. A. Edwards	1989	Cross over (C)	Adults with well-controlled noninsulin-dependent diabetes mellitus (NIDDM)	English	NR	Not clear/not stated (N)	Not clear/not stated (N)	NR	Subjects who satisfied the criteria for noninsulin-dependent diabetes mellitus (NIDDM)	NR	N	NR	NR	NR	NR	9	8	1	9	8	NR - 88.9	1	NR - 11.1	66 ± 5	Duration of diabetes - 9±5 years, Glycosylated Hb = 7.2 ± 1.1 %	9	8	1	9	8	NR - 88.9	1	NR - 11.1	66 ± 5	Duration of diabetes - 9±5 years, Glycosylated Hb = 7.2 ± 1.1 %	The aim of this study was to compare the metabolic effects of the daily addition of sucrose or an equivalent sweetening amount of aspartame to the usual diet of subjects with well-controlled NIDDM. The purpose was twofold: to further examine the issue of a possible deleterious effect of sucrose in the diabetic diet and to ascertain whether an alternative sweetener has any particular advantage. As…	162 mg	Aspartame and Nutritive (usual diet)	Aspartame (162 mg) was added to the usual diet.	Repeated - combination	Beverage or Food item (Added)	Subjects were randomly allocated to one of two groups. 1) Sucrose (45 g) was added to the usual diet. The three main meals were supplemented with 10 g sucrose, and 5 g sucrose was added to the midmoming, midafternoon, and supper tea or coffee. 2) Aspartame (162 mg) was added to the usual diet. This quantity of aspartame was chosen to provide a sweetness level equivalent to the amount of sucrose u…	6 weeks, washout NR	The aim of this study was to compare the metabolic effects of the daily addition of sucrose or an equivalent sweetening amount of aspartame to the usual diet of subjects with well-controlled NIDDM. The purpose was twofold: to further examine the issue of a possible deleterious effect of sucrose in the diabetic diet and to ascertain whether an alternative sweetener has any particular advantage. As…	45 g	Sucrose and Nutritive (usual diet)	Sucrose (45 g) was added to the usual diet.	Repeated - combination
The role of a pre-load beverage on gastric volume and food intake: comparison between non-caloric carbonated and non-carbonated beverage	R. Cuomo; M. F. Savarese; G. Sarnelli; E. Nicolai; A. Aragri; C. Cirillo; L. Vozzella; F. P. Zito; V. Verlezza; E. Efficie; M. Buyckx	2011	Cross over (C)	Healthy adults	English	NR	Not clear/not stated (N)	Not clear/not stated (N)	NR	without any gastrointestinal symptoms at the time of enrolment or previous gastrointestinal illness were recruited.	Altered biochemical analysis; prior abdominal surgery; presence of gallbladder stones; positive symptoms at the dyspeptic or bowel symptom questionnaire; use of medications known to alter gastrointestinal functions; use of over-the-counter medications for GI symptoms in the seven-day period prior to the study.	Y	Yes - we calculated the sample size and relative statistical power of this study. Assuming that alpha is 0.05, the number of groups 3 and the effect size f 1.25, we extrapolated the following statistical power (1-b error probability) for each sample size: 0.75 for 8 cases; 0.85 for 9; 0.92 for 10; 0.95 for 11	NR	NR	NR	10	6	4	10	6	NR	4	NR	22 (19-24)	Healthy, BMI 23 ± 1kg/m^2	10	6	4	10	6	NR - 60	4	NR - 40	22 (19-24)	Healthy, BMI 23 ± 1kg/m^2	We aimed to verify the effect of a pre-meal administration of a 300 ml non-caloric carbonated beverage (B+CO2) compared to water or a beverage without CO2 (B-CO2), during a solid (SM) and a liquid meal (LM) on: a gastric volume, b) caloric intake, c) ghrelin and cholecystokinin (CCK) release in healthy subjects.	40mg/100ml aspartame (120mg in 300ml total), 40mg/100ml ace-k (120mg in 300ml total),	Aspartame and Nutritive (Solid Meal) and acesulfame K (B-CO2)	Apart from carbonated water, the ingredients of the commercial beverage (B-CO2) included sweeteners (aspartame 40 mg/100 ml; acesulfame K 40 mg/100 ml), flavors (lemon and lime aromas 100 mg/100 ml) and acidity regulators (citric acid 230 mg/100 ml; trisodium citrate 10 mg/100 ml).	Acute - combination	Food item, Beverage	The subjects were studied in the morning following an overnight fast lasting at least 10 hours. Participants drunk the 300 ml beverage in 3 minutes, consumed the meal at an established rate (see below) until maximum satiety was reached	1 day, 1 week washout	We aimed to verify the effect of a pre-meal administration of a 300 ml non-caloric carbonated beverage (B+CO2) compared to water or a beverage without CO2 (B-CO2), during a solid (SM) and a liquid meal (LM) on: a gastric volume, b) caloric intake, c) ghrelin and cholecystokinin (CCK) release in healthy subjects.	300 ml	Still water and Nutritive (Liquid Meal)	A pre-administration of 300 ml of still water. The composition of this meal was almost similar to that of the liquid meal (50% carbohydrate, 31% fat, 19% protein).	Acute - combination
The role of a pre-load beverage on gastric volume and food intake: comparison between non-caloric carbonated and non-carbonated beverage	R. Cuomo; M. F. Savarese; G. Sarnelli; E. Nicolai; A. Aragri; C. Cirillo; L. Vozzella; F. P. Zito; V. Verlezza; E. Efficie; M. Buyckx	2011	Cross over (C)	Healthy adults	English	NR	Not clear/not stated (N)	Not clear/not stated (N)	NR	without any gastrointestinal symptoms at the time of enrolment or previous gastrointestinal illness were recruited.	Altered biochemical analysis; prior abdominal surgery; presence of gallbladder stones; positive symptoms at the dyspeptic or bowel symptom questionnaire; use of medications known to alter gastrointestinal functions; use of over-the-counter medications for GI symptoms in the seven-day period prior to the study.	Y	Yes - we calculated the sample size and relative statistical power of this study. Assuming that alpha is 0.05, the number of groups 3 and the effect size f 1.25, we extrapolated the following statistical power (1-b error probability) for each sample size: 0.75 for 8 cases; 0.85 for 9; 0.92 for 10; 0.95 for 11	NR	NR	NR	10	6	4	10	6	NR	4	NR	22 (19-24)	Healthy, BMI 23 ± 1kg/m^2	10	6	4	10	6	NR - 60	4	NR - 40	22 (19-24)	Healthy, BMI 23 ± 1kg/m^2	We aimed to verify the effect of a pre-meal administration of a 300 ml non-caloric carbonated beverage (B+CO2) compared to water or a beverage without CO2 (B-CO2), during a solid (SM) and a liquid meal (LM) on: a gastric volume, b) caloric intake, c) ghrelin and cholecystokinin (CCK) release in healthy subjects.	40mg/100ml aspartame (120mg in 300ml total), 40mg/100ml ace-k (120mg in 300ml total),	Aspartame and Nutritive (Liquid Meal) and acesulfame K (B-CO2)	Apart from carbonated water, the ingredients of the commercial beverage (B-CO2) included sweeteners (aspartame 40 mg/100 ml; acesulfame K 40 mg/100 ml), flavors (lemon and lime aromas 100 mg/100 ml) and acidity regulators (citric acid 230 mg/100 ml; trisodium citrate 10 mg/100 ml).	Acute - combination	Food item, Beverage	The subjects were studied in the morning following an overnight fast lasting at least 10 hours. Participants drunk the 300 ml beverage in 3 minutes, consumed the meal at an established rate (see below) until maximum satiety was reached	1 day, 1 week washout	We aimed to verify the effect of a pre-meal administration of a 300 ml non-caloric carbonated beverage (B+CO2) compared to water or a beverage without CO2 (B-CO2), during a solid (SM) and a liquid meal (LM) on: a gastric volume, b) caloric intake, c) ghrelin and cholecystokinin (CCK) release in healthy subjects.	300 ml	Still water and Nutritive (Liquid Meal)	A pre-administration of 300 ml of still water, According to the standard procedure, a peristaltic pump (Minipuls2; Gilson, Villiers-Le-Bel, France) filled one of two beakers with a liquid meal (Nutridrink, Nutricia; 49% carbohydrate, 35% fat, 16% protein, caloric density 1.5 kcal mL) at a rate of 15 ml/min.	Acute - combination
The role of a pre-load beverage on gastric volume and food intake: comparison between non-caloric carbonated and non-carbonated beverage	R. Cuomo; M. F. Savarese; G. Sarnelli; E. Nicolai; A. Aragri; C. Cirillo; L. Vozzella; F. P. Zito; V. Verlezza; E. Efficie; M. Buyckx	2011	Cross over (C)	Healthy adults	English	NR	Not clear/not stated (N)	Not clear/not stated (N)	NR	without any gastrointestinal symptoms at the time of enrolment or previous gastrointestinal illness were recruited.	Altered biochemical analysis; prior abdominal surgery; presence of gallbladder stones; positive symptoms at the dyspeptic or bowel symptom questionnaire; use of medications known to alter gastrointestinal functions; use of over-the-counter medications for GI symptoms in the seven-day period prior to the study.	Y	Yes - we calculated the sample size and relative statistical power of this study. Assuming that alpha is 0.05, the number of groups 3 and the effect size f 1.25, we extrapolated the following statistical power (1-b error probability) for each sample size: 0.75 for 8 cases; 0.85 for 9; 0.92 for 10; 0.95 for 11	NR	NR	NR	10	6	4	10	6	NR	4	NR	22 (19-24)	Healthy, BMI 23 ± 1kg/m^2	10	6	4	10	6	NR - 60	4	NR - 40	22 (19-24)	Healthy, BMI 23 ± 1kg/m^2	We aimed to verify the effect of a pre-meal administration of a 300 ml non-caloric carbonated beverage (B+CO2) compared to water or a beverage without CO2 (B-CO2), during a solid (SM) and a liquid meal (LM) on: a gastric volume, b) caloric intake, c) ghrelin and cholecystokinin (CCK) release in healthy subjects.	40mg/100ml aspartame (120mg in 300ml total), 40mg/100ml ace-k (120mg in 300ml total),	Aspartame and Nutritive (Solid Meal) and acesulfame K (B-CO2)	Apart from carbonated water, the ingredients of the commercial beverage (B-CO2) included sweeteners (aspartame 40 mg/100 ml; acesulfame K 40 mg/100 ml), flavors (lemon and lime aromas 100 mg/100 ml) and acidity regulators (citric acid 230 mg/100 ml; trisodium citrate 10 mg/100 ml).	Acute - combination	Food item, Beverage	The subjects were studied in the morning following an overnight fast lasting at least 10 hours. Participants drunk the 300 ml beverage in 3 minutes, consumed the meal at an established rate (see below) until maximum satiety was reached	1 day, 1 week washout	We aimed to verify the effect of a pre-meal administration of a 300 ml non-caloric carbonated beverage (B+CO2) compared to water or a beverage without CO2 (B-CO2), during a solid (SM) and a liquid meal (LM) on: a gastric volume, b) caloric intake, c) ghrelin and cholecystokinin (CCK) release in healthy subjects.	300 ml	Carbonated water (B+CO2) and Nutritive (Solid Meal)	Carbonated beverage (Sprite Zero®) (B+CO2), The carbon dioxide concentration in the carbonated beverage was around 3.7 volume when the bottle was opened, equaling to 1125 ml of CO2 in the beverage consumed. The composition of this meal was almost similar to that of the liquid meal (50% carbohydrate, 31% fat, 19% protein).	Acute - combination
The role of a pre-load beverage on gastric volume and food intake: comparison between non-caloric carbonated and non-carbonated beverage	R. Cuomo; M. F. Savarese; G. Sarnelli; E. Nicolai; A. Aragri; C. Cirillo; L. Vozzella; F. P. Zito; V. Verlezza; E. Efficie; M. Buyckx	2011	Cross over (C)	Healthy adults	English	NR	Not clear/not stated (N)	Not clear/not stated (N)	NR	without any gastrointestinal symptoms at the time of enrolment or previous gastrointestinal illness were recruited.	Altered biochemical analysis; prior abdominal surgery; presence of gallbladder stones; positive symptoms at the dyspeptic or bowel symptom questionnaire; use of medications known to alter gastrointestinal functions; use of over-the-counter medications for GI symptoms in the seven-day period prior to the study.	Y	Yes - we calculated the sample size and relative statistical power of this study. Assuming that alpha is 0.05, the number of groups 3 and the effect size f 1.25, we extrapolated the following statistical power (1-b error probability) for each sample size: 0.75 for 8 cases; 0.85 for 9; 0.92 for 10; 0.95 for 11	NR	NR	NR	10	6	4	10	6	NR	4	NR	22 (19-24)	Healthy, BMI 23 ± 1kg/m^2	10	6	4	10	6	NR - 60	4	NR - 40	22 (19-24)	Healthy, BMI 23 ± 1kg/m^2	We aimed to verify the effect of a pre-meal administration of a 300 ml non-caloric carbonated beverage (B+CO2) compared to water or a beverage without CO2 (B-CO2), during a solid (SM) and a liquid meal (LM) on: a gastric volume, b) caloric intake, c) ghrelin and cholecystokinin (CCK) release in healthy subjects.	40mg/100ml aspartame (120mg in 300ml total), 40mg/100ml ace-k (120mg in 300ml total),	Aspartame and Nutritive (Liquid Meal) and acesulfame K (B-CO2)	Apart from carbonated water, the ingredients of the commercial beverage (B-CO2) included sweeteners (aspartame 40 mg/100 ml; acesulfame K 40 mg/100 ml), flavors (lemon and lime aromas 100 mg/100 ml) and acidity regulators (citric acid 230 mg/100 ml; trisodium citrate 10 mg/100 ml).	Acute - combination	Food item, Beverage	The subjects were studied in the morning following an overnight fast lasting at least 10 hours. Participants drunk the 300 ml beverage in 3 minutes, consumed the meal at an established rate (see below) until maximum satiety was reached	1 day, 1 week washout	We aimed to verify the effect of a pre-meal administration of a 300 ml non-caloric carbonated beverage (B+CO2) compared to water or a beverage without CO2 (B-CO2), during a solid (SM) and a liquid meal (LM) on: a gastric volume, b) caloric intake, c) ghrelin and cholecystokinin (CCK) release in healthy subjects.	300 ml	Carbonated water (B+CO2) and Nutritive (Solid Meal)	Carbonated beverage (Sprite Zero®) (B+CO2), The carbon dioxide concentration in the carbonated beverage was around 3.7 volume when the bottle was opened, equaling to 1125 ml of CO2 in the beverage consumed. According to the standard procedure, a peristaltic pump (Minipuls2; Gilson, Villiers-Le-Bel, France) filled one of two beakers with a liquid meal (Nutridrink, Nutricia; 49% carbohydrate, 35% f…	Acute - combination
The role of a pre-load beverage on gastric volume and food intake: comparison between non-caloric carbonated and non-carbonated beverage	R. Cuomo; M. F. Savarese; G. Sarnelli; E. Nicolai; A. Aragri; C. Cirillo; L. Vozzella; F. P. Zito; V. Verlezza; E. Efficie; M. Buyckx	2011	Cross over (C)	Healthy adults	English	NR	Not clear/not stated (N)	Not clear/not stated (N)	NR	without any gastrointestinal symptoms at the time of enrolment or previous gastrointestinal illness were recruited.	Altered biochemical analysis; prior abdominal surgery; presence of gallbladder stones; positive symptoms at the dyspeptic or bowel symptom questionnaire; use of medications known to alter gastrointestinal functions; use of over-the-counter medications for GI symptoms in the seven-day period prior to the study.	Y	Yes - we calculated the sample size and relative statistical power of this study. Assuming that alpha is 0.05, the number of groups 3 and the effect size f 1.25, we extrapolated the following statistical power (1-b error probability) for each sample size: 0.75 for 8 cases; 0.85 for 9; 0.92 for 10; 0.95 for 11	NR	NR	NR	10	6	4	10	6	NR	4	NR	22 (19-24)	Healthy, BMI 23 ± 1kg/m^2	10	6	4	10	6	NR - 60	4	NR - 40	22 (19-24)	Healthy, BMI 23 ± 1kg/m^2	We aimed to verify the effect of a pre-meal administration of a 300 ml non-caloric carbonated beverage (B+CO2) compared to water or a beverage without CO2 (B-CO2), during a solid (SM) and a liquid meal (LM) on: a gastric volume, b) caloric intake, c) ghrelin and cholecystokinin (CCK) release in healthy subjects.	40mg/100ml aspartame (120mg in 300ml total), 40mg/100ml ace-k (120mg in 300ml total),	Aspartame and Nutritive (Solid Meal) and acesulfame K (B-CO2)	Apart from carbonated water, the ingredients of the commercial beverage (B-CO2) included sweeteners (aspartame 40 mg/100 ml; acesulfame K 40 mg/100 ml), flavors (lemon and lime aromas 100 mg/100 ml) and acidity regulators (citric acid 230 mg/100 ml; trisodium citrate 10 mg/100 ml).	Acute - combination	Food item, Beverage	The subjects were studied in the morning following an overnight fast lasting at least 10 hours. Participants drunk the 300 ml beverage in 3 minutes, consumed the meal at an established rate (see below) until maximum satiety was reached	1 day, 1 week washout	We aimed to verify the effect of a pre-meal administration of a 300 ml non-caloric carbonated beverage (B+CO2) compared to water or a beverage without CO2 (B-CO2), during a solid (SM) and a liquid meal (LM) on: a gastric volume, b) caloric intake, c) ghrelin and cholecystokinin (CCK) release in healthy subjects.	300 ml	Still water and Nutritive (Liquid Meal)	A pre-administration of 300 ml of still water. The composition of this meal was almost similar to that of the liquid meal (50% carbohydrate, 31% fat, 19% protein).	Acute - combination
The role of a pre-load beverage on gastric volume and food intake: comparison between non-caloric carbonated and non-carbonated beverage	R. Cuomo; M. F. Savarese; G. Sarnelli; E. Nicolai; A. Aragri; C. Cirillo; L. Vozzella; F. P. Zito; V. Verlezza; E. Efficie; M. Buyckx	2011	Cross over (C)	Healthy adults	English	NR	Not clear/not stated (N)	Not clear/not stated (N)	NR	without any gastrointestinal symptoms at the time of enrolment or previous gastrointestinal illness were recruited.	Altered biochemical analysis; prior abdominal surgery; presence of gallbladder stones; positive symptoms at the dyspeptic or bowel symptom questionnaire; use of medications known to alter gastrointestinal functions; use of over-the-counter medications for GI symptoms in the seven-day period prior to the study.	Y	Yes - we calculated the sample size and relative statistical power of this study. Assuming that alpha is 0.05, the number of groups 3 and the effect size f 1.25, we extrapolated the following statistical power (1-b error probability) for each sample size: 0.75 for 8 cases; 0.85 for 9; 0.92 for 10; 0.95 for 11	NR	NR	NR	10	6	4	10	6	NR	4	NR	22 (19-24)	Healthy, BMI 23 ± 1kg/m^2	10	6	4	10	6	NR - 60	4	NR - 40	22 (19-24)	Healthy, BMI 23 ± 1kg/m^2	We aimed to verify the effect of a pre-meal administration of a 300 ml non-caloric carbonated beverage (B+CO2) compared to water or a beverage without CO2 (B-CO2), during a solid (SM) and a liquid meal (LM) on: a gastric volume, b) caloric intake, c) ghrelin and cholecystokinin (CCK) release in healthy subjects.	40mg/100ml aspartame (120mg in 300ml total), 40mg/100ml ace-k (120mg in 300ml total),	Aspartame and Nutritive (Liquid Meal) and acesulfame K (B-CO2)	Apart from carbonated water, the ingredients of the commercial beverage (B-CO2) included sweeteners (aspartame 40 mg/100 ml; acesulfame K 40 mg/100 ml), flavors (lemon and lime aromas 100 mg/100 ml) and acidity regulators (citric acid 230 mg/100 ml; trisodium citrate 10 mg/100 ml).	Acute - combination	Food item, Beverage	The subjects were studied in the morning following an overnight fast lasting at least 10 hours. Participants drunk the 300 ml beverage in 3 minutes, consumed the meal at an established rate (see below) until maximum satiety was reached	1 day, 1 week washout	We aimed to verify the effect of a pre-meal administration of a 300 ml non-caloric carbonated beverage (B+CO2) compared to water or a beverage without CO2 (B-CO2), during a solid (SM) and a liquid meal (LM) on: a gastric volume, b) caloric intake, c) ghrelin and cholecystokinin (CCK) release in healthy subjects.	300 ml	Still water and Nutritive (Liquid Meal)	A pre-administration of 300 ml of still water, According to the standard procedure, a peristaltic pump (Minipuls2; Gilson, Villiers-Le-Bel, France) filled one of two beakers with a liquid meal (Nutridrink, Nutricia; 49% carbohydrate, 35% fat, 16% protein, According to the standard procedure, a peristaltic pump (Minipuls2; Gilson, Villiers-Le-Bel, France) filled one of two beakers with a liquid me…	Acute - combination
The role of a pre-load beverage on gastric volume and food intake: comparison between non-caloric carbonated and non-carbonated beverage	R. Cuomo; M. F. Savarese; G. Sarnelli; E. Nicolai; A. Aragri; C. Cirillo; L. Vozzella; F. P. Zito; V. Verlezza; E. Efficie; M. Buyckx	2011	Cross over (C)	Healthy adults	English	NR	Not clear/not stated (N)	Not clear/not stated (N)	NR	without any gastrointestinal symptoms at the time of enrolment or previous gastrointestinal illness were recruited.	Altered biochemical analysis; prior abdominal surgery; presence of gallbladder stones; positive symptoms at the dyspeptic or bowel symptom questionnaire; use of medications known to alter gastrointestinal functions; use of over-the-counter medications for GI symptoms in the seven-day period prior to the study.	Y	Yes - we calculated the sample size and relative statistical power of this study. Assuming that alpha is 0.05, the number of groups 3 and the effect size f 1.25, we extrapolated the following statistical power (1-b error probability) for each sample size: 0.75 for 8 cases; 0.85 for 9; 0.92 for 10; 0.95 for 11	NR	NR	NR	10	6	4	10	6	NR	4	NR	22 (19-24)	Healthy, BMI 23 ± 1kg/m^2	10	6	4	10	6	NR - 60	4	NR - 40	22 (19-24)	Healthy, BMI 23 ± 1kg/m^2	We aimed to verify the effect of a pre-meal administration of a 300 ml non-caloric carbonated beverage (B+CO2) compared to water or a beverage without CO2 (B-CO2), during a solid (SM) and a liquid meal (LM) on: a gastric volume, b) caloric intake, c) ghrelin and cholecystokinin (CCK) release in healthy subjects.	40mg/100ml aspartame (120mg in 300ml total), 40mg/100ml ace-k (120mg in 300ml total),	Aspartame and Nutritive (Solid Meal) and acesulfame K (B-CO2)	Apart from carbonated water, the ingredients of the commercial beverage (B-CO2) included sweeteners (aspartame 40 mg/100 ml; acesulfame K 40 mg/100 ml), flavors (lemon and lime aromas 100 mg/100 ml) and acidity regulators (citric acid 230 mg/100 ml; trisodium citrate 10 mg/100 ml).	Acute - combination	Food item, Beverage	The subjects were studied in the morning following an overnight fast lasting at least 10 hours. Participants drunk the 300 ml beverage in 3 minutes, consumed the meal at an established rate (see below) until maximum satiety was reached	1 day, 1 week washout	We aimed to verify the effect of a pre-meal administration of a 300 ml non-caloric carbonated beverage (B+CO2) compared to water or a beverage without CO2 (B-CO2), during a solid (SM) and a liquid meal (LM) on: a gastric volume, b) caloric intake, c) ghrelin and cholecystokinin (CCK) release in healthy subjects.	300 ml	Carbonated water (B+CO2) and Nutritive (Solid Meal)	Carbonated beverage (Sprite Zero®) (B+CO2), The carbon dioxide concentration in the carbonated beverage was around 3.7 volume when the bottle was opened, equaling to 1125 ml of CO2 in the beverage consumed. The composition of this meal was almost similar to that of the liquid meal (50% carbohydrate, 31% fat, 19% protein).	Acute - combination
The role of a pre-load beverage on gastric volume and food intake: comparison between non-caloric carbonated and non-carbonated beverage	R. Cuomo; M. F. Savarese; G. Sarnelli; E. Nicolai; A. Aragri; C. Cirillo; L. Vozzella; F. P. Zito; V. Verlezza; E. Efficie; M. Buyckx	2011	Cross over (C)	Healthy adults	English	NR	Not clear/not stated (N)	Not clear/not stated (N)	NR	without any gastrointestinal symptoms at the time of enrolment or previous gastrointestinal illness were recruited.	Altered biochemical analysis; prior abdominal surgery; presence of gallbladder stones; positive symptoms at the dyspeptic or bowel symptom questionnaire; use of medications known to alter gastrointestinal functions; use of over-the-counter medications for GI symptoms in the seven-day period prior to the study.	Y	Yes - we calculated the sample size and relative statistical power of this study. Assuming that alpha is 0.05, the number of groups 3 and the effect size f 1.25, we extrapolated the following statistical power (1-b error probability) for each sample size: 0.75 for 8 cases; 0.85 for 9; 0.92 for 10; 0.95 for 11	NR	NR	NR	10	6	4	10	6	NR	4	NR	22 (19-24)	Healthy, BMI 23 ± 1kg/m^2	10	6	4	10	6	NR - 60	4	NR - 40	22 (19-24)	Healthy, BMI 23 ± 1kg/m^2	We aimed to verify the effect of a pre-meal administration of a 300 ml non-caloric carbonated beverage (B+CO2) compared to water or a beverage without CO2 (B-CO2), during a solid (SM) and a liquid meal (LM) on: a gastric volume, b) caloric intake, c) ghrelin and cholecystokinin (CCK) release in healthy subjects.	40mg/100ml aspartame (120mg in 300ml total), 40mg/100ml ace-k (120mg in 300ml total),	Aspartame and Nutritive (Liquid Meal) and acesulfame K (B-CO2)	Apart from carbonated water, the ingredients of the commercial beverage (B-CO2) included sweeteners (aspartame 40 mg/100 ml; acesulfame K 40 mg/100 ml), flavors (lemon and lime aromas 100 mg/100 ml) and acidity regulators (citric acid 230 mg/100 ml; trisodium citrate 10 mg/100 ml).	Acute - combination	Food item, Beverage	The subjects were studied in the morning following an overnight fast lasting at least 10 hours. Participants drunk the 300 ml beverage in 3 minutes, consumed the meal at an established rate (see below) until maximum satiety was reached	1 day, 1 week washout	We aimed to verify the effect of a pre-meal administration of a 300 ml non-caloric carbonated beverage (B+CO2) compared to water or a beverage without CO2 (B-CO2), during a solid (SM) and a liquid meal (LM) on: a gastric volume, b) caloric intake, c) ghrelin and cholecystokinin (CCK) release in healthy subjects.	300 ml	Carbonated water (B+CO2) and Nutritive (Solid Meal)	Carbonated beverage (Sprite Zero®) (B+CO2), The carbon dioxide concentration in the carbonated beverage was around 3.7 volume when the bottle was opened, equaling to 1125 ml of CO2 in the beverage consumed. According to the standard procedure, a peristaltic pump (Minipuls2; Gilson, Villiers-Le-Bel, France) filled one of two beakers with a liquid meal (Nutridrink, Nutricia; 49% carbohydrate, 35% f…	Acute - combination
The role of a pre-load beverage on gastric volume and food intake: comparison between non-caloric carbonated and non-carbonated beverage	R. Cuomo; M. F. Savarese; G. Sarnelli; E. Nicolai; A. Aragri; C. Cirillo; L. Vozzella; F. P. Zito; V. Verlezza; E. Efficie; M. Buyckx	2011	Cross over (C)	Healthy adults	English	NR	Not clear/not stated (N)	Not clear/not stated (N)	NR	without any gastrointestinal symptoms at the time of enrolment or previous gastrointestinal illness were recruited.	Altered biochemical analysis; prior abdominal surgery; presence of gallbladder stones; positive symptoms at the dyspeptic or bowel symptom questionnaire; use of medications known to alter gastrointestinal functions; use of over-the-counter medications for GI symptoms in the seven-day period prior to the study.	Y	Yes - we calculated the sample size and relative statistical power of this study. Assuming that alpha is 0.05, the number of groups 3 and the effect size f 1.25, we extrapolated the following statistical power (1-b error probability) for each sample size: 0.75 for 8 cases; 0.85 for 9; 0.92 for 10; 0.95 for 11	NR	NR	NR	10	6	4	10	6	NR	4	NR	22 (19-24)	Healthy, BMI 23 ± 1kg/m^2	10	6	4	10	6	NR - 60	4	NR - 40	22 (19-24)	Healthy, BMI 23 ± 1kg/m^2	We aimed to verify the effect of a pre-meal administration of a 300 ml non-caloric carbonated beverage (B+CO2) compared to water or a beverage without CO2 (B-CO2), during a solid (SM) and a liquid meal (LM) on: a gastric volume, b) caloric intake, c) ghrelin and cholecystokinin (CCK) release in healthy subjects.	40mg/100ml aspartame (120mg in 300ml total), 40mg/100ml ace-k (120mg in 300ml total),	Aspartame and Nutritive (Solid Meal) and acesulfame K (B-CO2)	Apart from carbonated water, the ingredients of the commercial beverage (B-CO2) included sweeteners (aspartame 40 mg/100 ml; acesulfame K 40 mg/100 ml), flavors (lemon and lime aromas 100 mg/100 ml) and acidity regulators (citric acid 230 mg/100 ml; trisodium citrate 10 mg/100 ml).	Acute - combination	Food item, Beverage	The subjects were studied in the morning following an overnight fast lasting at least 10 hours. Participants drunk the 300 ml beverage in 3 minutes, consumed the meal at an established rate (see below) until maximum satiety was reached	1 day, 1 week washout	We aimed to verify the effect of a pre-meal administration of a 300 ml non-caloric carbonated beverage (B+CO2) compared to water or a beverage without CO2 (B-CO2), during a solid (SM) and a liquid meal (LM) on: a gastric volume, b) caloric intake, c) ghrelin and cholecystokinin (CCK) release in healthy subjects.	300 ml	Still water and Nutritive (Liquid Meal)	A pre-administration of 300 ml of still water. The composition of this meal was almost similar to that of the liquid meal (50% carbohydrate, 31% fat, 19% protein).	Acute - combination
The role of a pre-load beverage on gastric volume and food intake: comparison between non-caloric carbonated and non-carbonated beverage	R. Cuomo; M. F. Savarese; G. Sarnelli; E. Nicolai; A. Aragri; C. Cirillo; L. Vozzella; F. P. Zito; V. Verlezza; E. Efficie; M. Buyckx	2011	Cross over (C)	Healthy adults	English	NR	Not clear/not stated (N)	Not clear/not stated (N)	NR	without any gastrointestinal symptoms at the time of enrolment or previous gastrointestinal illness were recruited.	Altered biochemical analysis; prior abdominal surgery; presence of gallbladder stones; positive symptoms at the dyspeptic or bowel symptom questionnaire; use of medications known to alter gastrointestinal functions; use of over-the-counter medications for GI symptoms in the seven-day period prior to the study.	Y	Yes - we calculated the sample size and relative statistical power of this study. Assuming that alpha is 0.05, the number of groups 3 and the effect size f 1.25, we extrapolated the following statistical power (1-b error probability) for each sample size: 0.75 for 8 cases; 0.85 for 9; 0.92 for 10; 0.95 for 11	NR	NR	NR	10	6	4	10	6	NR	4	NR	22 (19-24)	Healthy, BMI 23 ± 1kg/m^2	10	6	4	10	6	NR - 60	4	NR - 40	22 (19-24)	Healthy, BMI 23 ± 1kg/m^2	We aimed to verify the effect of a pre-meal administration of a 300 ml non-caloric carbonated beverage (B+CO2) compared to water or a beverage without CO2 (B-CO2), during a solid (SM) and a liquid meal (LM) on: a gastric volume, b) caloric intake, c) ghrelin and cholecystokinin (CCK) release in healthy subjects.	40mg/100ml aspartame (120mg in 300ml total), 40mg/100ml ace-k (120mg in 300ml total),	Aspartame and Nutritive (Liquid Meal) and acesulfame K (B-CO2)	Apart from carbonated water, the ingredients of the commercial beverage (B-CO2) included sweeteners (aspartame 40 mg/100 ml; acesulfame K 40 mg/100 ml), flavors (lemon and lime aromas 100 mg/100 ml) and acidity regulators (citric acid 230 mg/100 ml; trisodium citrate 10 mg/100 ml).	Acute - combination	Food item, Beverage	The subjects were studied in the morning following an overnight fast lasting at least 10 hours. Participants drunk the 300 ml beverage in 3 minutes, consumed the meal at an established rate (see below) until maximum satiety was reached	1 day, 1 week washout	We aimed to verify the effect of a pre-meal administration of a 300 ml non-caloric carbonated beverage (B+CO2) compared to water or a beverage without CO2 (B-CO2), during a solid (SM) and a liquid meal (LM) on: a gastric volume, b) caloric intake, c) ghrelin and cholecystokinin (CCK) release in healthy subjects.	300 ml	Still water and Nutritive (Liquid Meal)	A pre-administration of 300 ml of still water. According to the standard procedure, a peristaltic pump (Minipuls2; Gilson, Villiers-Le-Bel, France) filled one of two beakers with a liquid meal (Nutridrink, Nutricia; 49% carbohydrate, 35% fat, 16% protein, caloric density 1.5 kcal mL) at a rate of 15 ml/min.	Acute - combination
The role of a pre-load beverage on gastric volume and food intake: comparison between non-caloric carbonated and non-carbonated beverage	R. Cuomo; M. F. Savarese; G. Sarnelli; E. Nicolai; A. Aragri; C. Cirillo; L. Vozzella; F. P. Zito; V. Verlezza; E. Efficie; M. Buyckx	2011	Cross over (C)	Healthy adults	English	NR	Not clear/not stated (N)	Not clear/not stated (N)	NR	without any gastrointestinal symptoms at the time of enrolment or previous gastrointestinal illness were recruited.	Altered biochemical analysis; prior abdominal surgery; presence of gallbladder stones; positive symptoms at the dyspeptic or bowel symptom questionnaire; use of medications known to alter gastrointestinal functions; use of over-the-counter medications for GI symptoms in the seven-day period prior to the study.	Y	Yes - we calculated the sample size and relative statistical power of this study. Assuming that alpha is 0.05, the number of groups 3 and the effect size f 1.25, we extrapolated the following statistical power (1-b error probability) for each sample size: 0.75 for 8 cases; 0.85 for 9; 0.92 for 10; 0.95 for 11	NR	NR	NR	10	6	4	10	6	NR	4	NR	22 (19-24)	Healthy, BMI 23 ± 1kg/m^2	10	6	4	10	6	NR - 60	4	NR - 40	22 (19-24)	Healthy, BMI 23 ± 1kg/m^2	We aimed to verify the effect of a pre-meal administration of a 300 ml non-caloric carbonated beverage (B+CO2) compared to water or a beverage without CO2 (B-CO2), during a solid (SM) and a liquid meal (LM) on: a gastric volume, b) caloric intake, c) ghrelin and cholecystokinin (CCK) release in healthy subjects.	40mg/100ml aspartame (120mg in 300ml total), 40mg/100ml ace-k (120mg in 300ml total),	Aspartame and Nutritive (Solid Meal) and acesulfame K (B-CO2)	Apart from carbonated water, the ingredients of the commercial beverage (B-CO2) included sweeteners (aspartame 40 mg/100 ml; acesulfame K 40 mg/100 ml), flavors (lemon and lime aromas 100 mg/100 ml) and acidity regulators (citric acid 230 mg/100 ml; trisodium citrate 10 mg/100 ml).	Acute - combination	Food item, Beverage	The subjects were studied in the morning following an overnight fast lasting at least 10 hours. Participants drunk the 300 ml beverage in 3 minutes, consumed the meal at an established rate (see below) until maximum satiety was reached	1 day, 1 week washout	We aimed to verify the effect of a pre-meal administration of a 300 ml non-caloric carbonated beverage (B+CO2) compared to water or a beverage without CO2 (B-CO2), during a solid (SM) and a liquid meal (LM) on: a gastric volume, b) caloric intake, c) ghrelin and cholecystokinin (CCK) release in healthy subjects.	300 ml	Carbonated water (B+CO2) and Nutritive (Solid Meal)	Carbonated beverage (Sprite Zero®) (B+CO2), The carbon dioxide concentration in the carbonated beverage was around 3.7 volume when the bottle was opened, equaling to 1125 ml of CO2 in the beverage consumed. The composition of this meal was almost similar to that of the liquid meal (50% carbohydrate, 31% fat, 19% protein).	Acute - combination
The role of a pre-load beverage on gastric volume and food intake: comparison between non-caloric carbonated and non-carbonated beverage	R. Cuomo; M. F. Savarese; G. Sarnelli; E. Nicolai; A. Aragri; C. Cirillo; L. Vozzella; F. P. Zito; V. Verlezza; E. Efficie; M. Buyckx	2011	Cross over (C)	Healthy adults	English	NR	Not clear/not stated (N)	Not clear/not stated (N)	NR	without any gastrointestinal symptoms at the time of enrolment or previous gastrointestinal illness were recruited.	Altered biochemical analysis; prior abdominal surgery; presence of gallbladder stones; positive symptoms at the dyspeptic or bowel symptom questionnaire; use of medications known to alter gastrointestinal functions; use of over-the-counter medications for GI symptoms in the seven-day period prior to the study.	Y	Yes - we calculated the sample size and relative statistical power of this study. Assuming that alpha is 0.05, the number of groups 3 and the effect size f 1.25, we extrapolated the following statistical power (1-b error probability) for each sample size: 0.75 for 8 cases; 0.85 for 9; 0.92 for 10; 0.95 for 11	NR	NR	NR	10	6	4	10	6	NR	4	NR	22 (19-24)	Healthy, BMI 23 ± 1kg/m^2	10	6	4	10	6	NR - 60	4	NR - 40	22 (19-24)	Healthy, BMI 23 ± 1kg/m^2	We aimed to verify the effect of a pre-meal administration of a 300 ml non-caloric carbonated beverage (B+CO2) compared to water or a beverage without CO2 (B-CO2), during a solid (SM) and a liquid meal (LM) on: a gastric volume, b) caloric intake, c) ghrelin and cholecystokinin (CCK) release in healthy subjects.	40mg/100ml aspartame (120mg in 300ml total), 40mg/100ml ace-k (120mg in 300ml total),	Aspartame and Nutritive (Liquid Meal) and acesulfame K (B-CO2)	Apart from carbonated water, the ingredients of the commercial beverage (B-CO2) included sweeteners (aspartame 40 mg/100 ml; acesulfame K 40 mg/100 ml), flavors (lemon and lime aromas 100 mg/100 ml) and acidity regulators (citric acid 230 mg/100 ml; trisodium citrate 10 mg/100 ml).	Acute - combination	Food item, Beverage	The subjects were studied in the morning following an overnight fast lasting at least 10 hours. Participants drunk the 300 ml beverage in 3 minutes, consumed the meal at an established rate (see below) until maximum satiety was reached	1 day, 1 week washout	We aimed to verify the effect of a pre-meal administration of a 300 ml non-caloric carbonated beverage (B+CO2) compared to water or a beverage without CO2 (B-CO2), during a solid (SM) and a liquid meal (LM) on: a gastric volume, b) caloric intake, c) ghrelin and cholecystokinin (CCK) release in healthy subjects.	300 ml	Carbonated water (B+CO2) and Nutritive (Solid Meal)	Carbonated beverage (Sprite Zero®) (B+CO2), The carbon dioxide concentration in the carbonated beverage was around 3.7 volume when the bottle was opened, equaling to 1125 ml of CO2 in the beverage consumed. According to the standard procedure, a peristaltic pump (Minipuls2; Gilson, Villiers-Le-Bel, France) filled one of two beakers with a liquid meal (Nutridrink, Nutricia; 49% carbohydrate, 35% f…	Acute - combination
The role of a pre-load beverage on gastric volume and food intake: comparison between non-caloric carbonated and non-carbonated beverage	R. Cuomo; M. F. Savarese; G. Sarnelli; E. Nicolai; A. Aragri; C. Cirillo; L. Vozzella; F. P. Zito; V. Verlezza; E. Efficie; M. Buyckx	2011	Cross over (C)	Healthy adults	English	NR	Not clear/not stated (N)	Not clear/not stated (N)	NR	without any gastrointestinal symptoms at the time of enrolment or previous gastrointestinal illness were recruited.	Altered biochemical analysis; prior abdominal surgery; presence of gallbladder stones; positive symptoms at the dyspeptic or bowel symptom questionnaire; use of medications known to alter gastrointestinal functions; use of over-the-counter medications for GI symptoms in the seven-day period prior to the study.	Y	Yes - we calculated the sample size and relative statistical power of this study. Assuming that alpha is 0.05, the number of groups 3 and the effect size f 1.25, we extrapolated the following statistical power (1-b error probability) for each sample size: 0.75 for 8 cases; 0.85 for 9; 0.92 for 10; 0.95 for 11	NR	NR	NR	10	6	4	10	6	NR	4	NR	22 (19-24)	Healthy, BMI 23 ± 1kg/m^2	10	6	4	10	6	NR - 60	4	NR - 40	22 (19-24)	Healthy, BMI 23 ± 1kg/m^2	We aimed to verify the effect of a pre-meal administration of a 300 ml non-caloric carbonated beverage (B+CO2) compared to water or a beverage without CO2 (B-CO2), during a solid (SM) and a liquid meal (LM) on: a gastric volume, b) caloric intake, c) ghrelin and cholecystokinin (CCK) release in healthy subjects.	40mg/100ml aspartame (120mg in 300ml total), 40mg/100ml ace-k (120mg in 300ml total),	Aspartame and Nutritive (Solid Meal) and acesulfame K (B-CO2)	Apart from carbonated water, the ingredients of the commercial beverage (B-CO2) included sweeteners (aspartame 40 mg/100 ml; acesulfame K 40 mg/100 ml), flavors (lemon and lime aromas 100 mg/100 ml) and acidity regulators (citric acid 230 mg/100 ml; trisodium citrate 10 mg/100 ml).	Acute - combination	Food item, Beverage	The subjects were studied in the morning following an overnight fast lasting at least 10 hours. Participants drunk the 300 ml beverage in 3 minutes, consumed the meal at an established rate (see below) until maximum satiety was reached	1 day, 1 week washout	We aimed to verify the effect of a pre-meal administration of a 300 ml non-caloric carbonated beverage (B+CO2) compared to water or a beverage without CO2 (B-CO2), during a solid (SM) and a liquid meal (LM) on: a gastric volume, b) caloric intake, c) ghrelin and cholecystokinin (CCK) release in healthy subjects.	300 ml	Still water and Nutritive (Liquid Meal)	A pre-administration of 300 ml of still water. The composition of this meal was almost similar to that of the liquid meal (50% carbohydrate, 31% fat, 19% protein).	Acute - combination
The role of a pre-load beverage on gastric volume and food intake: comparison between non-caloric carbonated and non-carbonated beverage	R. Cuomo; M. F. Savarese; G. Sarnelli; E. Nicolai; A. Aragri; C. Cirillo; L. Vozzella; F. P. Zito; V. Verlezza; E. Efficie; M. Buyckx	2011	Cross over (C)	Healthy adults	English	NR	Not clear/not stated (N)	Not clear/not stated (N)	NR	without any gastrointestinal symptoms at the time of enrolment or previous gastrointestinal illness were recruited.	Altered biochemical analysis; prior abdominal surgery; presence of gallbladder stones; positive symptoms at the dyspeptic or bowel symptom questionnaire; use of medications known to alter gastrointestinal functions; use of over-the-counter medications for GI symptoms in the seven-day period prior to the study.	Y	Yes - we calculated the sample size and relative statistical power of this study. Assuming that alpha is 0.05, the number of groups 3 and the effect size f 1.25, we extrapolated the following statistical power (1-b error probability) for each sample size: 0.75 for 8 cases; 0.85 for 9; 0.92 for 10; 0.95 for 11	NR	NR	NR	10	6	4	10	6	NR	4	NR	22 (19-24)	Healthy, BMI 23 ± 1kg/m^2	10	6	4	10	6	NR - 60	4	NR - 40	22 (19-24)	Healthy, BMI 23 ± 1kg/m^2	We aimed to verify the effect of a pre-meal administration of a 300 ml non-caloric carbonated beverage (B+CO2) compared to water or a beverage without CO2 (B-CO2), during a solid (SM) and a liquid meal (LM) on: a gastric volume, b) caloric intake, c) ghrelin and cholecystokinin (CCK) release in healthy subjects.	40mg/100ml aspartame (120mg in 300ml total), 40mg/100ml ace-k (120mg in 300ml total),	Aspartame and Nutritive (Liquid Meal) and acesulfame K (B-CO2)	Apart from carbonated water, the ingredients of the commercial beverage (B-CO2) included sweeteners (aspartame 40 mg/100 ml; acesulfame K 40 mg/100 ml), flavors (lemon and lime aromas 100 mg/100 ml) and acidity regulators (citric acid 230 mg/100 ml; trisodium citrate 10 mg/100 ml).	Acute - combination	Food item, Beverage	The subjects were studied in the morning following an overnight fast lasting at least 10 hours. Participants drunk the 300 ml beverage in 3 minutes, consumed the meal at an established rate (see below) until maximum satiety was reached	1 day, 1 week washout	We aimed to verify the effect of a pre-meal administration of a 300 ml non-caloric carbonated beverage (B+CO2) compared to water or a beverage without CO2 (B-CO2), during a solid (SM) and a liquid meal (LM) on: a gastric volume, b) caloric intake, c) ghrelin and cholecystokinin (CCK) release in healthy subjects.	300 ml	Still water and Nutritive (Liquid Meal)	A pre-administration of 300 ml of still water. According to the standard procedure, a peristaltic pump (Minipuls2; Gilson, Villiers-Le-Bel, France) filled one of two beakers with a liquid meal (Nutridrink, Nutricia; 49% carbohydrate, 35% fat, 16% protein, caloric density 1.5 kcal mL) at a rate of 15 ml/min.	Acute - combination
The role of a pre-load beverage on gastric volume and food intake: comparison between non-caloric carbonated and non-carbonated beverage	R. Cuomo; M. F. Savarese; G. Sarnelli; E. Nicolai; A. Aragri; C. Cirillo; L. Vozzella; F. P. Zito; V. Verlezza; E. Efficie; M. Buyckx	2011	Cross over (C)	Healthy adults	English	NR	Not clear/not stated (N)	Not clear/not stated (N)	NR	without any gastrointestinal symptoms at the time of enrolment or previous gastrointestinal illness were recruited.	Altered biochemical analysis; prior abdominal surgery; presence of gallbladder stones; positive symptoms at the dyspeptic or bowel symptom questionnaire; use of medications known to alter gastrointestinal functions; use of over-the-counter medications for GI symptoms in the seven-day period prior to the study.	Y	Yes - we calculated the sample size and relative statistical power of this study. Assuming that alpha is 0.05, the number of groups 3 and the effect size f 1.25, we extrapolated the following statistical power (1-b error probability) for each sample size: 0.75 for 8 cases; 0.85 for 9; 0.92 for 10; 0.95 for 11	NR	NR	NR	10	6	4	10	6	NR	4	NR	22 (19-24)	Healthy, BMI 23 ± 1kg/m^2	10	6	4	10	6	NR - 60	4	NR - 40	22 (19-24)	Healthy, BMI 23 ± 1kg/m^2	We aimed to verify the effect of a pre-meal administration of a 300 ml non-caloric carbonated beverage (B+CO2) compared to water or a beverage without CO2 (B-CO2), during a solid (SM) and a liquid meal (LM) on: a gastric volume, b) caloric intake, c) ghrelin and cholecystokinin (CCK) release in healthy subjects.	40mg/100ml aspartame (120mg in 300ml total), 40mg/100ml ace-k (120mg in 300ml total),	Aspartame and Nutritive (Solid Meal) and acesulfame K (B-CO2)	Apart from carbonated water, the ingredients of the commercial beverage (B-CO2) included sweeteners (aspartame 40 mg/100 ml; acesulfame K 40 mg/100 ml), flavors (lemon and lime aromas 100 mg/100 ml) and acidity regulators (citric acid 230 mg/100 ml; trisodium citrate 10 mg/100 ml).	Acute - combination	Food item, Beverage	The subjects were studied in the morning following an overnight fast lasting at least 10 hours. Participants drunk the 300 ml beverage in 3 minutes, consumed the meal at an established rate (see below) until maximum satiety was reached	1 day, 1 week washout	We aimed to verify the effect of a pre-meal administration of a 300 ml non-caloric carbonated beverage (B+CO2) compared to water or a beverage without CO2 (B-CO2), during a solid (SM) and a liquid meal (LM) on: a gastric volume, b) caloric intake, c) ghrelin and cholecystokinin (CCK) release in healthy subjects.	300 ml	Carbonated water (B+CO2) and Nutritive (Solid Meal)	Carbonated beverage (Sprite Zero®) (B+CO2), The carbon dioxide concentration in the carbonated beverage was around 3.7 volume when the bottle was opened, equaling to 1125 ml of CO2 in the beverage consumed. The composition of this meal was almost similar to that of the liquid meal (50% carbohydrate, 31% fat, 19% protein).	Acute - combination
The role of a pre-load beverage on gastric volume and food intake: comparison between non-caloric carbonated and non-carbonated beverage	R. Cuomo; M. F. Savarese; G. Sarnelli; E. Nicolai; A. Aragri; C. Cirillo; L. Vozzella; F. P. Zito; V. Verlezza; E. Efficie; M. Buyckx	2011	Cross over (C)	Healthy adults	English	NR	Not clear/not stated (N)	Not clear/not stated (N)	NR	without any gastrointestinal symptoms at the time of enrolment or previous gastrointestinal illness were recruited.	Altered biochemical analysis; prior abdominal surgery; presence of gallbladder stones; positive symptoms at the dyspeptic or bowel symptom questionnaire; use of medications known to alter gastrointestinal functions; use of over-the-counter medications for GI symptoms in the seven-day period prior to the study.	Y	Yes - we calculated the sample size and relative statistical power of this study. Assuming that alpha is 0.05, the number of groups 3 and the effect size f 1.25, we extrapolated the following statistical power (1-b error probability) for each sample size: 0.75 for 8 cases; 0.85 for 9; 0.92 for 10; 0.95 for 11	NR	NR	NR	10	6	4	10	6	NR	4	NR	22 (19-24)	Healthy, BMI 23 ± 1kg/m^2	10	6	4	10	6	NR - 60	4	NR - 40	22 (19-24)	Healthy, BMI 23 ± 1kg/m^2	We aimed to verify the effect of a pre-meal administration of a 300 ml non-caloric carbonated beverage (B+CO2) compared to water or a beverage without CO2 (B-CO2), during a solid (SM) and a liquid meal (LM) on: a gastric volume, b) caloric intake, c) ghrelin and cholecystokinin (CCK) release in healthy subjects.	40mg/100ml aspartame (120mg in 300ml total), 40mg/100ml ace-k (120mg in 300ml total),	Aspartame and Nutritive (Liquid Meal) and acesulfame K (B-CO2)	Apart from carbonated water, the ingredients of the commercial beverage (B-CO2) included sweeteners (aspartame 40 mg/100 ml; acesulfame K 40 mg/100 ml), flavors (lemon and lime aromas 100 mg/100 ml) and acidity regulators (citric acid 230 mg/100 ml; trisodium citrate 10 mg/100 ml).	Acute - combination	Food item, Beverage	The subjects were studied in the morning following an overnight fast lasting at least 10 hours. Participants drunk the 300 ml beverage in 3 minutes, consumed the meal at an established rate (see below) until maximum satiety was reached	1 day, 1 week washout	We aimed to verify the effect of a pre-meal administration of a 300 ml non-caloric carbonated beverage (B+CO2) compared to water or a beverage without CO2 (B-CO2), during a solid (SM) and a liquid meal (LM) on: a gastric volume, b) caloric intake, c) ghrelin and cholecystokinin (CCK) release in healthy subjects.	300 ml	Carbonated water (B+CO2) and Nutritive (Solid Meal)	Carbonated beverage (Sprite Zero®) (B+CO2), The carbon dioxide concentration in the carbonated beverage was around 3.7 volume when the bottle was opened, equaling to 1125 ml of CO2 in the beverage consumed. According to the standard procedure, a peristaltic pump (Minipuls2; Gilson, Villiers-Le-Bel, France) filled one of two beakers with a liquid meal (Nutridrink, Nutricia; 49% carbohydrate, 35% f…	Acute - combination
The role of a pre-load beverage on gastric volume and food intake: comparison between non-caloric carbonated and non-carbonated beverage	R. Cuomo; M. F. Savarese; G. Sarnelli; E. Nicolai; A. Aragri; C. Cirillo; L. Vozzella; F. P. Zito; V. Verlezza; E. Efficie; M. Buyckx	2011	Cross over (C)	Healthy adults	English	NR	Not clear/not stated (N)	Not clear/not stated (N)	NR	without any gastrointestinal symptoms at the time of enrolment or previous gastrointestinal illness were recruited.	Altered biochemical analysis; prior abdominal surgery; presence of gallbladder stones; positive symptoms at the dyspeptic or bowel symptom questionnaire; use of medications known to alter gastrointestinal functions; use of over-the-counter medications for GI symptoms in the seven-day period prior to the study.	Y	Yes - we calculated the sample size and relative statistical power of this study. Assuming that alpha is 0.05, the number of groups 3 and the effect size f 1.25, we extrapolated the following statistical power (1-b error probability) for each sample size: 0.75 for 8 cases; 0.85 for 9; 0.92 for 10; 0.95 for 11	NR	NR	NR	10	6	4	10	6	NR	4	NR	22 (19-24)	Healthy, BMI 23 ± 1kg/m^2	10	6	4	10	6	NR - 60	4	NR - 40	22 (19-24)	Healthy, BMI 23 ± 1kg/m^2	We aimed to verify the effect of a pre-meal administration of a 300 ml non-caloric carbonated beverage (B+CO2) compared to water or a beverage without CO2 (B-CO2), during a solid (SM) and a liquid meal (LM) on: a gastric volume, b) caloric intake, c) ghrelin and cholecystokinin (CCK) release in healthy subjects.	40mg/100ml aspartame (120mg in 300ml total), 40mg/100ml ace-k (120mg in 300ml total),	Aspartame and Nutritive (Solid Meal) and acesulfame K (B-CO2)	Apart from carbonated water, the ingredients of the commercial beverage (B-CO2) included sweeteners (aspartame 40 mg/100 ml; acesulfame K 40 mg/100 ml), flavors (lemon and lime aromas 100 mg/100 ml) and acidity regulators (citric acid 230 mg/100 ml; trisodium citrate 10 mg/100 ml).	Acute - combination	Food item, Beverage	The subjects were studied in the morning following an overnight fast lasting at least 10 hours. Participants drunk the 300 ml beverage in 3 minutes, consumed the meal at an established rate (see below) until maximum satiety was reached	1 day, 1 week washout	We aimed to verify the effect of a pre-meal administration of a 300 ml non-caloric carbonated beverage (B+CO2) compared to water or a beverage without CO2 (B-CO2), during a solid (SM) and a liquid meal (LM) on: a gastric volume, b) caloric intake, c) ghrelin and cholecystokinin (CCK) release in healthy subjects.	300 ml	Still water and Nutritive (Liquid Meal)	A pre-administration of 300 ml of still water. The composition of this meal was almost similar to that of the liquid meal (50% carbohydrate, 31% fat, 19% protein).	Acute - combination
The role of a pre-load beverage on gastric volume and food intake: comparison between non-caloric carbonated and non-carbonated beverage	R. Cuomo; M. F. Savarese; G. Sarnelli; E. Nicolai; A. Aragri; C. Cirillo; L. Vozzella; F. P. Zito; V. Verlezza; E. Efficie; M. Buyckx	2011	Cross over (C)	Healthy adults	English	NR	Not clear/not stated (N)	Not clear/not stated (N)	NR	without any gastrointestinal symptoms at the time of enrolment or previous gastrointestinal illness were recruited.	Altered biochemical analysis; prior abdominal surgery; presence of gallbladder stones; positive symptoms at the dyspeptic or bowel symptom questionnaire; use of medications known to alter gastrointestinal functions; use of over-the-counter medications for GI symptoms in the seven-day period prior to the study.	Y	Yes - we calculated the sample size and relative statistical power of this study. Assuming that alpha is 0.05, the number of groups 3 and the effect size f 1.25, we extrapolated the following statistical power (1-b error probability) for each sample size: 0.75 for 8 cases; 0.85 for 9; 0.92 for 10; 0.95 for 11	NR	NR	NR	10	6	4	10	6	NR	4	NR	22 (19-24)	Healthy, BMI 23 ± 1kg/m^2	10	6	4	10	6	NR - 60	4	NR - 40	22 (19-24)	Healthy, BMI 23 ± 1kg/m^2	We aimed to verify the effect of a pre-meal administration of a 300 ml non-caloric carbonated beverage (B+CO2) compared to water or a beverage without CO2 (B-CO2), during a solid (SM) and a liquid meal (LM) on: a gastric volume, b) caloric intake, c) ghrelin and cholecystokinin (CCK) release in healthy subjects.	40mg/100ml aspartame (120mg in 300ml total), 40mg/100ml ace-k (120mg in 300ml total),	Aspartame and Nutritive (Liquid Meal) and acesulfame K (B-CO2)	Apart from carbonated water, the ingredients of the commercial beverage (B-CO2) included sweeteners (aspartame 40 mg/100 ml; acesulfame K 40 mg/100 ml), flavors (lemon and lime aromas 100 mg/100 ml) and acidity regulators (citric acid 230 mg/100 ml; trisodium citrate 10 mg/100 ml).	Acute - combination	Food item, Beverage	The subjects were studied in the morning following an overnight fast lasting at least 10 hours. Participants drunk the 300 ml beverage in 3 minutes, consumed the meal at an established rate (see below) until maximum satiety was reached	1 day, 1 week washout	We aimed to verify the effect of a pre-meal administration of a 300 ml non-caloric carbonated beverage (B+CO2) compared to water or a beverage without CO2 (B-CO2), during a solid (SM) and a liquid meal (LM) on: a gastric volume, b) caloric intake, c) ghrelin and cholecystokinin (CCK) release in healthy subjects.	300 ml	Still water and Nutritive (Liquid Meal)	A pre-administration of 300 ml of still water. According to the standard procedure, a peristaltic pump (Minipuls2; Gilson, Villiers-Le-Bel, France) filled one of two beakers with a liquid meal (Nutridrink, Nutricia; 49% carbohydrate, 35% fat, 16% protein, caloric density 1.5 kcal mL) at a rate of 15 ml/min.	Acute - combination
The role of a pre-load beverage on gastric volume and food intake: comparison between non-caloric carbonated and non-carbonated beverage	R. Cuomo; M. F. Savarese; G. Sarnelli; E. Nicolai; A. Aragri; C. Cirillo; L. Vozzella; F. P. Zito; V. Verlezza; E. Efficie; M. Buyckx	2011	Cross over (C)	Healthy adults	English	NR	Not clear/not stated (N)	Not clear/not stated (N)	NR	without any gastrointestinal symptoms at the time of enrolment or previous gastrointestinal illness were recruited.	Altered biochemical analysis; prior abdominal surgery; presence of gallbladder stones; positive symptoms at the dyspeptic or bowel symptom questionnaire; use of medications known to alter gastrointestinal functions; use of over-the-counter medications for GI symptoms in the seven-day period prior to the study.	Y	Yes - we calculated the sample size and relative statistical power of this study. Assuming that alpha is 0.05, the number of groups 3 and the effect size f 1.25, we extrapolated the following statistical power (1-b error probability) for each sample size: 0.75 for 8 cases; 0.85 for 9; 0.92 for 10; 0.95 for 11	NR	NR	NR	10	6	4	10	6	NR	4	NR	22 (19-24)	Healthy, BMI 23 ± 1kg/m^2	10	6	4	10	6	NR - 60	4	NR - 40	22 (19-24)	Healthy, BMI 23 ± 1kg/m^2	We aimed to verify the effect of a pre-meal administration of a 300 ml non-caloric carbonated beverage (B+CO2) compared to water or a beverage without CO2 (B-CO2), during a solid (SM) and a liquid meal (LM) on: a gastric volume, b) caloric intake, c) ghrelin and cholecystokinin (CCK) release in healthy subjects.	40mg/100ml aspartame (120mg in 300ml total), 40mg/100ml ace-k (120mg in 300ml total),	Aspartame and Nutritive (Solid Meal) and acesulfame K (B-CO2)	Apart from carbonated water, the ingredients of the commercial beverage (B-CO2) included sweeteners (aspartame 40 mg/100 ml; acesulfame K 40 mg/100 ml), flavors (lemon and lime aromas 100 mg/100 ml) and acidity regulators (citric acid 230 mg/100 ml; trisodium citrate 10 mg/100 ml).	Acute - combination	Food item, Beverage	The subjects were studied in the morning following an overnight fast lasting at least 10 hours. Participants drunk the 300 ml beverage in 3 minutes, consumed the meal at an established rate (see below) until maximum satiety was reached	1 day, 1 week washout	We aimed to verify the effect of a pre-meal administration of a 300 ml non-caloric carbonated beverage (B+CO2) compared to water or a beverage without CO2 (B-CO2), during a solid (SM) and a liquid meal (LM) on: a gastric volume, b) caloric intake, c) ghrelin and cholecystokinin (CCK) release in healthy subjects.	300 ml	Carbonated water (B+CO2) and Nutritive (Solid Meal)	Carbonated beverage (Sprite Zero®) (B+CO2), The carbon dioxide concentration in the carbonated beverage was around 3.7 volume when the bottle was opened, equaling to 1125 ml of CO2 in the beverage consumed. The composition of this meal was almost similar to that of the liquid meal (50% carbohydrate, 31% fat, 19% protein).	Acute - combination
The role of a pre-load beverage on gastric volume and food intake: comparison between non-caloric carbonated and non-carbonated beverage	R. Cuomo; M. F. Savarese; G. Sarnelli; E. Nicolai; A. Aragri; C. Cirillo; L. Vozzella; F. P. Zito; V. Verlezza; E. Efficie; M. Buyckx	2011	Cross over (C)	Healthy adults	English	NR	Not clear/not stated (N)	Not clear/not stated (N)	NR	without any gastrointestinal symptoms at the time of enrolment or previous gastrointestinal illness were recruited.	Altered biochemical analysis; prior abdominal surgery; presence of gallbladder stones; positive symptoms at the dyspeptic or bowel symptom questionnaire; use of medications known to alter gastrointestinal functions; use of over-the-counter medications for GI symptoms in the seven-day period prior to the study.	Y	Yes - we calculated the sample size and relative statistical power of this study. Assuming that alpha is 0.05, the number of groups 3 and the effect size f 1.25, we extrapolated the following statistical power (1-b error probability) for each sample size: 0.75 for 8 cases; 0.85 for 9; 0.92 for 10; 0.95 for 11	NR	NR	NR	10	6	4	10	6	NR	4	NR	22 (19-24)	Healthy, BMI 23 ± 1kg/m^2	10	6	4	10	6	NR - 60	4	NR - 40	22 (19-24)	Healthy, BMI 23 ± 1kg/m^2	We aimed to verify the effect of a pre-meal administration of a 300 ml non-caloric carbonated beverage (B+CO2) compared to water or a beverage without CO2 (B-CO2), during a solid (SM) and a liquid meal (LM) on: a gastric volume, b) caloric intake, c) ghrelin and cholecystokinin (CCK) release in healthy subjects.	40mg/100ml aspartame (120mg in 300ml total), 40mg/100ml ace-k (120mg in 300ml total),	Aspartame and Nutritive (Liquid Meal) and acesulfame K (B-CO2)	Apart from carbonated water, the ingredients of the commercial beverage (B-CO2) included sweeteners (aspartame 40 mg/100 ml; acesulfame K 40 mg/100 ml), flavors (lemon and lime aromas 100 mg/100 ml) and acidity regulators (citric acid 230 mg/100 ml; trisodium citrate 10 mg/100 ml).	Acute - combination	Food item, Beverage	The subjects were studied in the morning following an overnight fast lasting at least 10 hours. Participants drunk the 300 ml beverage in 3 minutes, consumed the meal at an established rate (see below) until maximum satiety was reached	1 day, 1 week washout	We aimed to verify the effect of a pre-meal administration of a 300 ml non-caloric carbonated beverage (B+CO2) compared to water or a beverage without CO2 (B-CO2), during a solid (SM) and a liquid meal (LM) on: a gastric volume, b) caloric intake, c) ghrelin and cholecystokinin (CCK) release in healthy subjects.	300 ml	Carbonated water (B+CO2) and Nutritive (Solid Meal)	Carbonated beverage (Sprite Zero®) (B+CO2), The carbon dioxide concentration in the carbonated beverage was around 3.7 volume when the bottle was opened, equaling to 1125 ml of CO2 in the beverage consumed. According to the standard procedure, a peristaltic pump (Minipuls2; Gilson, Villiers-Le-Bel, France) filled one of two beakers with a liquid meal (Nutridrink, Nutricia; 49% carbohydrate, 35% f…	Acute - combination
The role of a pre-load beverage on gastric volume and food intake: comparison between non-caloric carbonated and non-carbonated beverage	R. Cuomo; M. F. Savarese; G. Sarnelli; E. Nicolai; A. Aragri; C. Cirillo; L. Vozzella; F. P. Zito; V. Verlezza; E. Efficie; M. Buyckx	2011	Cross over (C)	Healthy adults	English	NR	Not clear/not stated (N)	Not clear/not stated (N)	NR	without any gastrointestinal symptoms at the time of enrolment or previous gastrointestinal illness were recruited.	Altered biochemical analysis; prior abdominal surgery; presence of gallbladder stones; positive symptoms at the dyspeptic or bowel symptom questionnaire; use of medications known to alter gastrointestinal functions; use of over-the-counter medications for GI symptoms in the seven-day period prior to the study.	Y	Yes - we calculated the sample size and relative statistical power of this study. Assuming that alpha is 0.05, the number of groups 3 and the effect size f 1.25, we extrapolated the following statistical power (1-b error probability) for each sample size: 0.75 for 8 cases; 0.85 for 9; 0.92 for 10; 0.95 for 11	NR	NR	NR	10	6	4	10	6	NR	4	NR	22 (19-24)	Healthy, BMI 23 ± 1kg/m^2	10	6	4	10	6	NR - 60	4	NR - 40	22 (19-24)	Healthy, BMI 23 ± 1kg/m^2	We aimed to verify the effect of a pre-meal administration of a 300 ml non-caloric carbonated beverage (B+CO2) compared to water or a beverage without CO2 (B-CO2), during a solid (SM) and a liquid meal (LM) on: a gastric volume, b) caloric intake, c) ghrelin and cholecystokinin (CCK) release in healthy subjects.	40mg/100ml aspartame (120mg in 300ml total), 40mg/100ml ace-k (120mg in 300ml total),	Aspartame and Nutritive (Solid Meal) and acesulfame K (B-CO2)	Apart from carbonated water, the ingredients of the commercial beverage (B-CO2) included sweeteners (aspartame 40 mg/100 ml; acesulfame K 40 mg/100 ml), flavors (lemon and lime aromas 100 mg/100 ml) and acidity regulators (citric acid 230 mg/100 ml; trisodium citrate 10 mg/100 ml).	Acute - combination	Food item, Beverage	The subjects were studied in the morning following an overnight fast lasting at least 10 hours. Participants drunk the 300 ml beverage in 3 minutes, consumed the meal at an established rate (see below) until maximum satiety was reached	1 day, 1 week washout	We aimed to verify the effect of a pre-meal administration of a 300 ml non-caloric carbonated beverage (B+CO2) compared to water or a beverage without CO2 (B-CO2), during a solid (SM) and a liquid meal (LM) on: a gastric volume, b) caloric intake, c) ghrelin and cholecystokinin (CCK) release in healthy subjects.	300 ml	Still water and Nutritive (Liquid Meal)	A pre-administration of 300 ml of still water. The composition of this meal was almost similar to that of the liquid meal (50% carbohydrate, 31% fat, 19% protein).	Acute - combination
The role of a pre-load beverage on gastric volume and food intake: comparison between non-caloric carbonated and non-carbonated beverage	R. Cuomo; M. F. Savarese; G. Sarnelli; E. Nicolai; A. Aragri; C. Cirillo; L. Vozzella; F. P. Zito; V. Verlezza; E. Efficie; M. Buyckx	2011	Cross over (C)	Healthy adults	English	NR	Not clear/not stated (N)	Not clear/not stated (N)	NR	without any gastrointestinal symptoms at the time of enrolment or previous gastrointestinal illness were recruited.	Altered biochemical analysis; prior abdominal surgery; presence of gallbladder stones; positive symptoms at the dyspeptic or bowel symptom questionnaire; use of medications known to alter gastrointestinal functions; use of over-the-counter medications for GI symptoms in the seven-day period prior to the study.	Y	Yes - we calculated the sample size and relative statistical power of this study. Assuming that alpha is 0.05, the number of groups 3 and the effect size f 1.25, we extrapolated the following statistical power (1-b error probability) for each sample size: 0.75 for 8 cases; 0.85 for 9; 0.92 for 10; 0.95 for 11	NR	NR	NR	10	6	4	10	6	NR	4	NR	22 (19-24)	Healthy, BMI 23 ± 1kg/m^2	10	6	4	10	6	NR - 60	4	NR - 40	22 (19-24)	Healthy, BMI 23 ± 1kg/m^2	We aimed to verify the effect of a pre-meal administration of a 300 ml non-caloric carbonated beverage (B+CO2) compared to water or a beverage without CO2 (B-CO2), during a solid (SM) and a liquid meal (LM) on: a gastric volume, b) caloric intake, c) ghrelin and cholecystokinin (CCK) release in healthy subjects.	40mg/100ml aspartame (120mg in 300ml total), 40mg/100ml ace-k (120mg in 300ml total),	Aspartame and Nutritive (Liquid Meal) and acesulfame K (B-CO2)	Apart from carbonated water, the ingredients of the commercial beverage (B-CO2) included sweeteners (aspartame 40 mg/100 ml; acesulfame K 40 mg/100 ml), flavors (lemon and lime aromas 100 mg/100 ml) and acidity regulators (citric acid 230 mg/100 ml; trisodium citrate 10 mg/100 ml).	Acute - combination	Food item, Beverage	The subjects were studied in the morning following an overnight fast lasting at least 10 hours. Participants drunk the 300 ml beverage in 3 minutes, consumed the meal at an established rate (see below) until maximum satiety was reached	1 day, 1 week washout	We aimed to verify the effect of a pre-meal administration of a 300 ml non-caloric carbonated beverage (B+CO2) compared to water or a beverage without CO2 (B-CO2), during a solid (SM) and a liquid meal (LM) on: a gastric volume, b) caloric intake, c) ghrelin and cholecystokinin (CCK) release in healthy subjects.	300 ml	Still water and Nutritive (Liquid Meal)	A pre-administration of 300 ml of still water. According to the standard procedure, a peristaltic pump (Minipuls2; Gilson, Villiers-Le-Bel, France) filled one of two beakers with a liquid meal (Nutridrink, Nutricia; 49% carbohydrate, 35% fat, 16% protein, caloric density 1.5 kcal mL) at a rate of 15 ml/min.	Acute - combination
The role of a pre-load beverage on gastric volume and food intake: comparison between non-caloric carbonated and non-carbonated beverage	R. Cuomo; M. F. Savarese; G. Sarnelli; E. Nicolai; A. Aragri; C. Cirillo; L. Vozzella; F. P. Zito; V. Verlezza; E. Efficie; M. Buyckx	2011	Cross over (C)	Healthy adults	English	NR	Not clear/not stated (N)	Not clear/not stated (N)	NR	without any gastrointestinal symptoms at the time of enrolment or previous gastrointestinal illness were recruited.	Altered biochemical analysis; prior abdominal surgery; presence of gallbladder stones; positive symptoms at the dyspeptic or bowel symptom questionnaire; use of medications known to alter gastrointestinal functions; use of over-the-counter medications for GI symptoms in the seven-day period prior to the study.	Y	Yes - we calculated the sample size and relative statistical power of this study. Assuming that alpha is 0.05, the number of groups 3 and the effect size f 1.25, we extrapolated the following statistical power (1-b error probability) for each sample size: 0.75 for 8 cases; 0.85 for 9; 0.92 for 10; 0.95 for 11	NR	NR	NR	10	6	4	10	6	NR	4	NR	22 (19-24)	Healthy, BMI 23 ± 1kg/m^2	10	6	4	10	6	NR - 60	4	NR - 40	22 (19-24)	Healthy, BMI 23 ± 1kg/m^2	We aimed to verify the effect of a pre-meal administration of a 300 ml non-caloric carbonated beverage (B+CO2) compared to water or a beverage without CO2 (B-CO2), during a solid (SM) and a liquid meal (LM) on: a gastric volume, b) caloric intake, c) ghrelin and cholecystokinin (CCK) release in healthy subjects.	40mg/100ml aspartame (120mg in 300ml total), 40mg/100ml ace-k (120mg in 300ml total),	Aspartame and Nutritive (Solid Meal) and acesulfame K (B-CO2)	Apart from carbonated water, the ingredients of the commercial beverage (B-CO2) included sweeteners (aspartame 40 mg/100 ml; acesulfame K 40 mg/100 ml), flavors (lemon and lime aromas 100 mg/100 ml) and acidity regulators (citric acid 230 mg/100 ml; trisodium citrate 10 mg/100 ml).	Acute - combination	Food item, Beverage	The subjects were studied in the morning following an overnight fast lasting at least 10 hours. Participants drunk the 300 ml beverage in 3 minutes, consumed the meal at an established rate (see below) until maximum satiety was reached	1 day, 1 week washout	We aimed to verify the effect of a pre-meal administration of a 300 ml non-caloric carbonated beverage (B+CO2) compared to water or a beverage without CO2 (B-CO2), during a solid (SM) and a liquid meal (LM) on: a gastric volume, b) caloric intake, c) ghrelin and cholecystokinin (CCK) release in healthy subjects.	300 ml	Carbonated water (B+CO2) and Nutritive (Solid Meal)	Carbonated beverage (Sprite Zero®) (B+CO2), The carbon dioxide concentration in the carbonated beverage was around 3.7 volume when the bottle was opened, equaling to 1125 ml of CO2 in the beverage consumed. The composition of this meal was almost similar to that of the liquid meal (50% carbohydrate, 31% fat, 19% protein).	Acute - combination
The role of a pre-load beverage on gastric volume and food intake: comparison between non-caloric carbonated and non-carbonated beverage	R. Cuomo; M. F. Savarese; G. Sarnelli; E. Nicolai; A. Aragri; C. Cirillo; L. Vozzella; F. P. Zito; V. Verlezza; E. Efficie; M. Buyckx	2011	Cross over (C)	Healthy adults	English	NR	Not clear/not stated (N)	Not clear/not stated (N)	NR	without any gastrointestinal symptoms at the time of enrolment or previous gastrointestinal illness were recruited.	Altered biochemical analysis; prior abdominal surgery; presence of gallbladder stones; positive symptoms at the dyspeptic or bowel symptom questionnaire; use of medications known to alter gastrointestinal functions; use of over-the-counter medications for GI symptoms in the seven-day period prior to the study.	Y	Yes - we calculated the sample size and relative statistical power of this study. Assuming that alpha is 0.05, the number of groups 3 and the effect size f 1.25, we extrapolated the following statistical power (1-b error probability) for each sample size: 0.75 for 8 cases; 0.85 for 9; 0.92 for 10; 0.95 for 11	NR	NR	NR	10	6	4	10	6	NR	4	NR	22 (19-24)	Healthy, BMI 23 ± 1kg/m^2	10	6	4	10	6	NR - 60	4	NR - 40	22 (19-24)	Healthy, BMI 23 ± 1kg/m^2	We aimed to verify the effect of a pre-meal administration of a 300 ml non-caloric carbonated beverage (B+CO2) compared to water or a beverage without CO2 (B-CO2), during a solid (SM) and a liquid meal (LM) on: a gastric volume, b) caloric intake, c) ghrelin and cholecystokinin (CCK) release in healthy subjects.	40mg/100ml aspartame (120mg in 300ml total), 40mg/100ml ace-k (120mg in 300ml total),	Aspartame and Nutritive (Liquid Meal) and acesulfame K (B-CO2)	Apart from carbonated water, the ingredients of the commercial beverage (B-CO2) included sweeteners (aspartame 40 mg/100 ml; acesulfame K 40 mg/100 ml), flavors (lemon and lime aromas 100 mg/100 ml) and acidity regulators (citric acid 230 mg/100 ml; trisodium citrate 10 mg/100 ml).	Acute - combination	Food item, Beverage	The subjects were studied in the morning following an overnight fast lasting at least 10 hours. Participants drunk the 300 ml beverage in 3 minutes, consumed the meal at an established rate (see below) until maximum satiety was reached	1 day, 1 week washout	We aimed to verify the effect of a pre-meal administration of a 300 ml non-caloric carbonated beverage (B+CO2) compared to water or a beverage without CO2 (B-CO2), during a solid (SM) and a liquid meal (LM) on: a gastric volume, b) caloric intake, c) ghrelin and cholecystokinin (CCK) release in healthy subjects.	300 ml	Carbonated water (B+CO2) and Nutritive (Solid Meal)	Carbonated beverage (Sprite Zero®) (B+CO2), The carbon dioxide concentration in the carbonated beverage was around 3.7 volume when the bottle was opened, equaling to 1125 ml of CO2 in the beverage consumed. According to the standard procedure, a peristaltic pump (Minipuls2; Gilson, Villiers-Le-Bel, France) filled one of two beakers with a liquid meal (Nutridrink, Nutricia; 49% carbohydrate, 35% f…	Acute - combination
The role of a pre-load beverage on gastric volume and food intake: comparison between non-caloric carbonated and non-carbonated beverage	R. Cuomo; M. F. Savarese; G. Sarnelli; E. Nicolai; A. Aragri; C. Cirillo; L. Vozzella; F. P. Zito; V. Verlezza; E. Efficie; M. Buyckx	2011	Cross over (C)	Healthy adults	English	NR	Not clear/not stated (N)	Not clear/not stated (N)	NR	without any gastrointestinal symptoms at the time of enrolment or previous gastrointestinal illness were recruited.	Altered biochemical analysis; prior abdominal surgery; presence of gallbladder stones; positive symptoms at the dyspeptic or bowel symptom questionnaire; use of medications known to alter gastrointestinal functions; use of over-the-counter medications for GI symptoms in the seven-day period prior to the study.	Y	Yes - we calculated the sample size and relative statistical power of this study. Assuming that alpha is 0.05, the number of groups 3 and the effect size f 1.25, we extrapolated the following statistical power (1-b error probability) for each sample size: 0.75 for 8 cases; 0.85 for 9; 0.92 for 10; 0.95 for 11	NR	NR	NR	10	6	4	10	6	NR	4	NR	22 (19-24)	Healthy, BMI 23 ± 1kg/m^2	10	6	4	10	6	NR - 60	4	NR - 40	22 (19-24)	Healthy, BMI 23 ± 1kg/m^2	We aimed to verify the effect of a pre-meal administration of a 300 ml non-caloric carbonated beverage (B+CO2) compared to water or a beverage without CO2 (B-CO2), during a solid (SM) and a liquid meal (LM) on: a gastric volume, b) caloric intake, c) ghrelin and cholecystokinin (CCK) release in healthy subjects.	40mg/100ml aspartame (120mg in 300ml total), 40mg/100ml ace-k (120mg in 300ml total),	Aspartame and Nutritive (Solid Meal) and acesulfame K (B-CO2)	Apart from carbonated water, the ingredients of the commercial beverage (B-CO2) included sweeteners (aspartame 40 mg/100 ml; acesulfame K 40 mg/100 ml), flavors (lemon and lime aromas 100 mg/100 ml) and acidity regulators (citric acid 230 mg/100 ml; trisodium citrate 10 mg/100 ml).	Acute - combination	Food item, Beverage	The subjects were studied in the morning following an overnight fast lasting at least 10 hours. Participants drunk the 300 ml beverage in 3 minutes, consumed the meal at an established rate (see below) until maximum satiety was reached	1 day, 1 week washout	We aimed to verify the effect of a pre-meal administration of a 300 ml non-caloric carbonated beverage (B+CO2) compared to water or a beverage without CO2 (B-CO2), during a solid (SM) and a liquid meal (LM) on: a gastric volume, b) caloric intake, c) ghrelin and cholecystokinin (CCK) release in healthy subjects.	300 ml	Still water and Nutritive (Liquid Meal)	A pre-administration of 300 ml of still water. The composition of this meal was almost similar to that of the liquid meal (50% carbohydrate, 31% fat, 19% protein).	Acute - combination
The role of a pre-load beverage on gastric volume and food intake: comparison between non-caloric carbonated and non-carbonated beverage	R. Cuomo; M. F. Savarese; G. Sarnelli; E. Nicolai; A. Aragri; C. Cirillo; L. Vozzella; F. P. Zito; V. Verlezza; E. Efficie; M. Buyckx	2011	Cross over (C)	Healthy adults	English	NR	Not clear/not stated (N)	Not clear/not stated (N)	NR	without any gastrointestinal symptoms at the time of enrolment or previous gastrointestinal illness were recruited.	Altered biochemical analysis; prior abdominal surgery; presence of gallbladder stones; positive symptoms at the dyspeptic or bowel symptom questionnaire; use of medications known to alter gastrointestinal functions; use of over-the-counter medications for GI symptoms in the seven-day period prior to the study.	Y	Yes - we calculated the sample size and relative statistical power of this study. Assuming that alpha is 0.05, the number of groups 3 and the effect size f 1.25, we extrapolated the following statistical power (1-b error probability) for each sample size: 0.75 for 8 cases; 0.85 for 9; 0.92 for 10; 0.95 for 11	NR	NR	NR	10	6	4	10	6	NR	4	NR	22 (19-24)	Healthy, BMI 23 ± 1kg/m^2	10	6	4	10	6	NR - 60	4	NR - 40	22 (19-24)	Healthy, BMI 23 ± 1kg/m^2	We aimed to verify the effect of a pre-meal administration of a 300 ml non-caloric carbonated beverage (B+CO2) compared to water or a beverage without CO2 (B-CO2), during a solid (SM) and a liquid meal (LM) on: a gastric volume, b) caloric intake, c) ghrelin and cholecystokinin (CCK) release in healthy subjects.	40mg/100ml aspartame (120mg in 300ml total), 40mg/100ml ace-k (120mg in 300ml total),	Aspartame and Nutritive (Liquid Meal) and acesulfame K (B-CO2)	Apart from carbonated water, the ingredients of the commercial beverage (B-CO2) included sweeteners (aspartame 40 mg/100 ml; acesulfame K 40 mg/100 ml), flavors (lemon and lime aromas 100 mg/100 ml) and acidity regulators (citric acid 230 mg/100 ml; trisodium citrate 10 mg/100 ml).	Acute - combination	Food item, Beverage	The subjects were studied in the morning following an overnight fast lasting at least 10 hours. Participants drunk the 300 ml beverage in 3 minutes, consumed the meal at an established rate (see below) until maximum satiety was reached	1 day, 1 week washout	We aimed to verify the effect of a pre-meal administration of a 300 ml non-caloric carbonated beverage (B+CO2) compared to water or a beverage without CO2 (B-CO2), during a solid (SM) and a liquid meal (LM) on: a gastric volume, b) caloric intake, c) ghrelin and cholecystokinin (CCK) release in healthy subjects.	300 ml	Still water and Nutritive (Liquid Meal)	A pre-administration of 300 ml of still water. According to the standard procedure, a peristaltic pump (Minipuls2; Gilson, Villiers-Le-Bel, France) filled one of two beakers with a liquid meal (Nutridrink, Nutricia; 49% carbohydrate, 35% fat, 16% protein, caloric density 1.5 kcal mL) at a rate of 15 ml/min.	Acute - combination
The role of a pre-load beverage on gastric volume and food intake: comparison between non-caloric carbonated and non-carbonated beverage	R. Cuomo; M. F. Savarese; G. Sarnelli; E. Nicolai; A. Aragri; C. Cirillo; L. Vozzella; F. P. Zito; V. Verlezza; E. Efficie; M. Buyckx	2011	Cross over (C)	Healthy adults	English	NR	Not clear/not stated (N)	Not clear/not stated (N)	NR	without any gastrointestinal symptoms at the time of enrolment or previous gastrointestinal illness were recruited.	Altered biochemical analysis; prior abdominal surgery; presence of gallbladder stones; positive symptoms at the dyspeptic or bowel symptom questionnaire; use of medications known to alter gastrointestinal functions; use of over-the-counter medications for GI symptoms in the seven-day period prior to the study.	Y	Yes - we calculated the sample size and relative statistical power of this study. Assuming that alpha is 0.05, the number of groups 3 and the effect size f 1.25, we extrapolated the following statistical power (1-b error probability) for each sample size: 0.75 for 8 cases; 0.85 for 9; 0.92 for 10; 0.95 for 11	NR	NR	NR	10	6	4	10	6	NR	4	NR	22 (19-24)	Healthy, BMI 23 ± 1kg/m^2	10	6	4	10	6	NR - 60	4	NR - 40	22 (19-24)	Healthy, BMI 23 ± 1kg/m^2	We aimed to verify the effect of a pre-meal administration of a 300 ml non-caloric carbonated beverage (B+CO2) compared to water or a beverage without CO2 (B-CO2), during a solid (SM) and a liquid meal (LM) on: a gastric volume, b) caloric intake, c) ghrelin and cholecystokinin (CCK) release in healthy subjects.	40mg/100ml aspartame (120mg in 300ml total), 40mg/100ml ace-k (120mg in 300ml total),	Aspartame and Nutritive (Solid Meal) and acesulfame K (B-CO2)	Apart from carbonated water, the ingredients of the commercial beverage (B-CO2) included sweeteners (aspartame 40 mg/100 ml; acesulfame K 40 mg/100 ml), flavors (lemon and lime aromas 100 mg/100 ml) and acidity regulators (citric acid 230 mg/100 ml; trisodium citrate 10 mg/100 ml).	Acute - combination	Food item, Beverage	The subjects were studied in the morning following an overnight fast lasting at least 10 hours. Participants drunk the 300 ml beverage in 3 minutes, consumed the meal at an established rate (see below) until maximum satiety was reached	1 day, 1 week washout	We aimed to verify the effect of a pre-meal administration of a 300 ml non-caloric carbonated beverage (B+CO2) compared to water or a beverage without CO2 (B-CO2), during a solid (SM) and a liquid meal (LM) on: a gastric volume, b) caloric intake, c) ghrelin and cholecystokinin (CCK) release in healthy subjects.	300 ml	Carbonated water (B+CO2) and Nutritive (Solid Meal)	Carbonated beverage (Sprite Zero®) (B+CO2), The carbon dioxide concentration in the carbonated beverage was around 3.7 volume when the bottle was opened, equaling to 1125 ml of CO2 in the beverage consumed. The composition of this meal was almost similar to that of the liquid meal (50% carbohydrate, 31% fat, 19% protein).	Acute - combination
The role of a pre-load beverage on gastric volume and food intake: comparison between non-caloric carbonated and non-carbonated beverage	R. Cuomo; M. F. Savarese; G. Sarnelli; E. Nicolai; A. Aragri; C. Cirillo; L. Vozzella; F. P. Zito; V. Verlezza; E. Efficie; M. Buyckx	2011	Cross over (C)	Healthy adults	English	NR	Not clear/not stated (N)	Not clear/not stated (N)	NR	without any gastrointestinal symptoms at the time of enrolment or previous gastrointestinal illness were recruited.	Altered biochemical analysis; prior abdominal surgery; presence of gallbladder stones; positive symptoms at the dyspeptic or bowel symptom questionnaire; use of medications known to alter gastrointestinal functions; use of over-the-counter medications for GI symptoms in the seven-day period prior to the study.	Y	Yes - we calculated the sample size and relative statistical power of this study. Assuming that alpha is 0.05, the number of groups 3 and the effect size f 1.25, we extrapolated the following statistical power (1-b error probability) for each sample size: 0.75 for 8 cases; 0.85 for 9; 0.92 for 10; 0.95 for 11	NR	NR	NR	10	6	4	10	6	NR	4	NR	22 (19-24)	Healthy, BMI 23 ± 1kg/m^2	10	6	4	10	6	NR - 60	4	NR - 40	22 (19-24)	Healthy, BMI 23 ± 1kg/m^2	We aimed to verify the effect of a pre-meal administration of a 300 ml non-caloric carbonated beverage (B+CO2) compared to water or a beverage without CO2 (B-CO2), during a solid (SM) and a liquid meal (LM) on: a gastric volume, b) caloric intake, c) ghrelin and cholecystokinin (CCK) release in healthy subjects.	40mg/100ml aspartame (120mg in 300ml total), 40mg/100ml ace-k (120mg in 300ml total),	Aspartame and Nutritive (Liquid Meal) and acesulfame K (B-CO2)	Apart from carbonated water, the ingredients of the commercial beverage (B-CO2) included sweeteners (aspartame 40 mg/100 ml; acesulfame K 40 mg/100 ml), flavors (lemon and lime aromas 100 mg/100 ml) and acidity regulators (citric acid 230 mg/100 ml; trisodium citrate 10 mg/100 ml).	Acute - combination	Food item, Beverage	The subjects were studied in the morning following an overnight fast lasting at least 10 hours. Participants drunk the 300 ml beverage in 3 minutes, consumed the meal at an established rate (see below) until maximum satiety was reached	1 day, 1 week washout	We aimed to verify the effect of a pre-meal administration of a 300 ml non-caloric carbonated beverage (B+CO2) compared to water or a beverage without CO2 (B-CO2), during a solid (SM) and a liquid meal (LM) on: a gastric volume, b) caloric intake, c) ghrelin and cholecystokinin (CCK) release in healthy subjects.	300 ml	Carbonated water (B+CO2) and Nutritive (Solid Meal)	Carbonated beverage (Sprite Zero®) (B+CO2), The carbon dioxide concentration in the carbonated beverage was around 3.7 volume when the bottle was opened, equaling to 1125 ml of CO2 in the beverage consumed. According to the standard procedure, a peristaltic pump (Minipuls2; Gilson, Villiers-Le-Bel, France) filled one of two beakers with a liquid meal (Nutridrink, Nutricia; 49% carbohydrate, 35% f…	Acute - combination
The role of a pre-load beverage on gastric volume and food intake: comparison between non-caloric carbonated and non-carbonated beverage	R. Cuomo; M. F. Savarese; G. Sarnelli; E. Nicolai; A. Aragri; C. Cirillo; L. Vozzella; F. P. Zito; V. Verlezza; E. Efficie; M. Buyckx	2011	Cross over (C)	Healthy adults	English	NR	Not clear/not stated (N)	Not clear/not stated (N)	NR	without any gastrointestinal symptoms at the time of enrolment or previous gastrointestinal illness were recruited.	Altered biochemical analysis; prior abdominal surgery; presence of gallbladder stones; positive symptoms at the dyspeptic or bowel symptom questionnaire; use of medications known to alter gastrointestinal functions; use of over-the-counter medications for GI symptoms in the seven-day period prior to the study.	Y	Yes - we calculated the sample size and relative statistical power of this study. Assuming that alpha is 0.05, the number of groups 3 and the effect size f 1.25, we extrapolated the following statistical power (1-b error probability) for each sample size: 0.75 for 8 cases; 0.85 for 9; 0.92 for 10; 0.95 for 11	NR	NR	NR	10	6	4	10	6	NR	4	NR	22 (19-24)	Healthy, BMI 23 ± 1kg/m^2	10	6	4	10	6	NR - 60	4	NR - 40	22 (19-24)	Healthy, BMI 23 ± 1kg/m^2	We aimed to verify the effect of a pre-meal administration of a 300 ml non-caloric carbonated beverage (B+CO2) compared to water or a beverage without CO2 (B-CO2), during a solid (SM) and a liquid meal (LM) on: a gastric volume, b) caloric intake, c) ghrelin and cholecystokinin (CCK) release in healthy subjects.	40mg/100ml aspartame (120mg in 300ml total), 40mg/100ml ace-k (120mg in 300ml total),	Aspartame and Nutritive (Solid Meal) and acesulfame K (B-CO2)	Apart from carbonated water, the ingredients of the commercial beverage (B-CO2) included sweeteners (aspartame 40 mg/100 ml; acesulfame K 40 mg/100 ml), flavors (lemon and lime aromas 100 mg/100 ml) and acidity regulators (citric acid 230 mg/100 ml; trisodium citrate 10 mg/100 ml).	Acute - combination	Food item, Beverage	The subjects were studied in the morning following an overnight fast lasting at least 10 hours. Participants drunk the 300 ml beverage in 3 minutes, consumed the meal at an established rate (see below) until maximum satiety was reached	1 day, 1 week washout	We aimed to verify the effect of a pre-meal administration of a 300 ml non-caloric carbonated beverage (B+CO2) compared to water or a beverage without CO2 (B-CO2), during a solid (SM) and a liquid meal (LM) on: a gastric volume, b) caloric intake, c) ghrelin and cholecystokinin (CCK) release in healthy subjects.	300 ml	Still water and Nutritive (Liquid Meal)	A pre-administration of 300 ml of still water. The composition of this meal was almost similar to that of the liquid meal (50% carbohydrate, 31% fat, 19% protein).	Acute - combination
The role of a pre-load beverage on gastric volume and food intake: comparison between non-caloric carbonated and non-carbonated beverage	R. Cuomo; M. F. Savarese; G. Sarnelli; E. Nicolai; A. Aragri; C. Cirillo; L. Vozzella; F. P. Zito; V. Verlezza; E. Efficie; M. Buyckx	2011	Cross over (C)	Healthy adults	English	NR	Not clear/not stated (N)	Not clear/not stated (N)	NR	without any gastrointestinal symptoms at the time of enrolment or previous gastrointestinal illness were recruited.	Altered biochemical analysis; prior abdominal surgery; presence of gallbladder stones; positive symptoms at the dyspeptic or bowel symptom questionnaire; use of medications known to alter gastrointestinal functions; use of over-the-counter medications for GI symptoms in the seven-day period prior to the study.	Y	Yes - we calculated the sample size and relative statistical power of this study. Assuming that alpha is 0.05, the number of groups 3 and the effect size f 1.25, we extrapolated the following statistical power (1-b error probability) for each sample size: 0.75 for 8 cases; 0.85 for 9; 0.92 for 10; 0.95 for 11	NR	NR	NR	10	6	4	10	6	NR	4	NR	22 (19-24)	Healthy, BMI 23 ± 1kg/m^2	10	6	4	10	6	NR - 60	4	NR - 40	22 (19-24)	Healthy, BMI 23 ± 1kg/m^2	We aimed to verify the effect of a pre-meal administration of a 300 ml non-caloric carbonated beverage (B+CO2) compared to water or a beverage without CO2 (B-CO2), during a solid (SM) and a liquid meal (LM) on: a gastric volume, b) caloric intake, c) ghrelin and cholecystokinin (CCK) release in healthy subjects.	40mg/100ml aspartame (120mg in 300ml total), 40mg/100ml ace-k (120mg in 300ml total),	Aspartame and Nutritive (Liquid Meal) and acesulfame K (B-CO2)	Apart from carbonated water, the ingredients of the commercial beverage (B-CO2) included sweeteners (aspartame 40 mg/100 ml; acesulfame K 40 mg/100 ml), flavors (lemon and lime aromas 100 mg/100 ml) and acidity regulators (citric acid 230 mg/100 ml; trisodium citrate 10 mg/100 ml).	Acute - combination	Food item, Beverage	The subjects were studied in the morning following an overnight fast lasting at least 10 hours. Participants drunk the 300 ml beverage in 3 minutes, consumed the meal at an established rate (see below) until maximum satiety was reached	1 day, 1 week washout	We aimed to verify the effect of a pre-meal administration of a 300 ml non-caloric carbonated beverage (B+CO2) compared to water or a beverage without CO2 (B-CO2), during a solid (SM) and a liquid meal (LM) on: a gastric volume, b) caloric intake, c) ghrelin and cholecystokinin (CCK) release in healthy subjects.	300 ml	Still water and Nutritive (Liquid Meal)	A pre-administration of 300 ml of still water, According to the standard procedure, a peristaltic pump (Minipuls2; Gilson, Villiers-Le-Bel, France) filled one of two beakers with a liquid meal (Nutridrink, Nutricia; 49% carbohydrate, 35% fat, 16% protein, caloric density 1.5 kcal mL) at a rate of 15 ml/min.	Acute - combination
The role of a pre-load beverage on gastric volume and food intake: comparison between non-caloric carbonated and non-carbonated beverage	R. Cuomo; M. F. Savarese; G. Sarnelli; E. Nicolai; A. Aragri; C. Cirillo; L. Vozzella; F. P. Zito; V. Verlezza; E. Efficie; M. Buyckx	2011	Cross over (C)	Healthy adults	English	NR	Not clear/not stated (N)	Not clear/not stated (N)	NR	without any gastrointestinal symptoms at the time of enrolment or previous gastrointestinal illness were recruited.	Altered biochemical analysis; prior abdominal surgery; presence of gallbladder stones; positive symptoms at the dyspeptic or bowel symptom questionnaire; use of medications known to alter gastrointestinal functions; use of over-the-counter medications for GI symptoms in the seven-day period prior to the study.	Y	Yes - we calculated the sample size and relative statistical power of this study. Assuming that alpha is 0.05, the number of groups 3 and the effect size f 1.25, we extrapolated the following statistical power (1-b error probability) for each sample size: 0.75 for 8 cases; 0.85 for 9; 0.92 for 10; 0.95 for 11	NR	NR	NR	10	6	4	10	6	NR	4	NR	22 (19-24)	Healthy, BMI 23 ± 1kg/m^2	10	6	4	10	6	NR - 60	4	NR - 40	22 (19-24)	Healthy, BMI 23 ± 1kg/m^2	We aimed to verify the effect of a pre-meal administration of a 300 ml non-caloric carbonated beverage (B+CO2) compared to water or a beverage without CO2 (B-CO2), during a solid (SM) and a liquid meal (LM) on: a gastric volume, b) caloric intake, c) ghrelin and cholecystokinin (CCK) release in healthy subjects.	40mg/100ml aspartame (120mg in 300ml total), 40mg/100ml ace-k (120mg in 300ml total),	Aspartame and Nutritive (Solid Meal) and acesulfame K (B-CO2)	Apart from carbonated water, the ingredients of the commercial beverage (B-CO2) included sweeteners (aspartame 40 mg/100 ml; acesulfame K 40 mg/100 ml), flavors (lemon and lime aromas 100 mg/100 ml) and acidity regulators (citric acid 230 mg/100 ml; trisodium citrate 10 mg/100 ml).	Acute - combination	Food item, Beverage	The subjects were studied in the morning following an overnight fast lasting at least 10 hours. Participants drunk the 300 ml beverage in 3 minutes, consumed the meal at an established rate (see below) until maximum satiety was reached	1 day, 1 week washout	We aimed to verify the effect of a pre-meal administration of a 300 ml non-caloric carbonated beverage (B+CO2) compared to water or a beverage without CO2 (B-CO2), during a solid (SM) and a liquid meal (LM) on: a gastric volume, b) caloric intake, c) ghrelin and cholecystokinin (CCK) release in healthy subjects.	300 ml	Carbonated water (B+CO2) and Nutritive (Solid Meal)	Carbonated beverage (Sprite Zero®) (B+CO2), The carbon dioxide concentration in the carbonated beverage was around 3.7 volume when the bottle was opened, equaling to 1125 ml of CO2 in the beverage consumed. The composition of this meal was almost similar to that of the liquid meal (50% carbohydrate, 31% fat, 19% protein).	Acute - combination
The role of a pre-load beverage on gastric volume and food intake: comparison between non-caloric carbonated and non-carbonated beverage	R. Cuomo; M. F. Savarese; G. Sarnelli; E. Nicolai; A. Aragri; C. Cirillo; L. Vozzella; F. P. Zito; V. Verlezza; E. Efficie; M. Buyckx	2011	Cross over (C)	Healthy adults	English	NR	Not clear/not stated (N)	Not clear/not stated (N)	NR	without any gastrointestinal symptoms at the time of enrolment or previous gastrointestinal illness were recruited.	Altered biochemical analysis; prior abdominal surgery; presence of gallbladder stones; positive symptoms at the dyspeptic or bowel symptom questionnaire; use of medications known to alter gastrointestinal functions; use of over-the-counter medications for GI symptoms in the seven-day period prior to the study.	Y	Yes - we calculated the sample size and relative statistical power of this study. Assuming that alpha is 0.05, the number of groups 3 and the effect size f 1.25, we extrapolated the following statistical power (1-b error probability) for each sample size: 0.75 for 8 cases; 0.85 for 9; 0.92 for 10; 0.95 for 11	NR	NR	NR	10	6	4	10	6	NR	4	NR	22 (19-24)	Healthy, BMI 23 ± 1kg/m^2	10	6	4	10	6	NR - 60	4	NR - 40	22 (19-24)	Healthy, BMI 23 ± 1kg/m^2	We aimed to verify the effect of a pre-meal administration of a 300 ml non-caloric carbonated beverage (B+CO2) compared to water or a beverage without CO2 (B-CO2), during a solid (SM) and a liquid meal (LM) on: a gastric volume, b) caloric intake, c) ghrelin and cholecystokinin (CCK) release in healthy subjects.	40mg/100ml aspartame (120mg in 300ml total), 40mg/100ml ace-k (120mg in 300ml total),	Aspartame and Nutritive (Liquid Meal) and acesulfame K (B-CO2)	Apart from carbonated water, the ingredients of the commercial beverage (B-CO2) included sweeteners (aspartame 40 mg/100 ml; acesulfame K 40 mg/100 ml), flavors (lemon and lime aromas 100 mg/100 ml) and acidity regulators (citric acid 230 mg/100 ml; trisodium citrate 10 mg/100 ml).	Acute - combination	Food item, Beverage	The subjects were studied in the morning following an overnight fast lasting at least 10 hours. Participants drunk the 300 ml beverage in 3 minutes, consumed the meal at an established rate (see below) until maximum satiety was reached	1 day, 1 week washout	We aimed to verify the effect of a pre-meal administration of a 300 ml non-caloric carbonated beverage (B+CO2) compared to water or a beverage without CO2 (B-CO2), during a solid (SM) and a liquid meal (LM) on: a gastric volume, b) caloric intake, c) ghrelin and cholecystokinin (CCK) release in healthy subjects.	300 ml	Carbonated water (B+CO2) and Nutritive (Solid Meal)	Carbonated beverage (Sprite Zero®) (B+CO2), The carbon dioxide concentration in the carbonated beverage was around 3.7 volume when the bottle was opened, equaling to 1125 ml of CO2 in the beverage consumed. According to the standard procedure, a peristaltic pump (Minipuls2; Gilson, Villiers-Le-Bel, France) filled one of two beakers with a liquid meal (Nutridrink, Nutricia; 49% carbohydrate, 35% f…	Acute - combination
The role of a pre-load beverage on gastric volume and food intake: comparison between non-caloric carbonated and non-carbonated beverage	R. Cuomo; M. F. Savarese; G. Sarnelli; E. Nicolai; A. Aragri; C. Cirillo; L. Vozzella; F. P. Zito; V. Verlezza; E. Efficie; M. Buyckx	2011	Cross over (C)	Healthy adults	English	NR	Not clear/not stated (N)	Not clear/not stated (N)	NR	without any gastrointestinal symptoms at the time of enrolment or previous gastrointestinal illness were recruited.	Altered biochemical analysis; prior abdominal surgery; presence of gallbladder stones; positive symptoms at the dyspeptic or bowel symptom questionnaire; use of medications known to alter gastrointestinal functions; use of over-the-counter medications for GI symptoms in the seven-day period prior to the study.	Y	Yes - we calculated the sample size and relative statistical power of this study. Assuming that alpha is 0.05, the number of groups 3 and the effect size f 1.25, we extrapolated the following statistical power (1-b error probability) for each sample size: 0.75 for 8 cases; 0.85 for 9; 0.92 for 10; 0.95 for 11	NR	NR	NR	10	6	4	10	6	NR	4	NR	22 (19-24)	Healthy, BMI 23 ± 1kg/m^2	10	6	4	10	6	NR - 60	4	NR - 40	22 (19-24)	Healthy, BMI 23 ± 1kg/m^2	We aimed to verify the effect of a pre-meal administration of a 300 ml non-caloric carbonated beverage (B+CO2) compared to water or a beverage without CO2 (B-CO2), during a solid (SM) and a liquid meal (LM) on: a gastric volume, b) caloric intake, c) ghrelin and cholecystokinin (CCK) release in healthy subjects.	40mg/100ml aspartame (120mg in 300ml total), 40mg/100ml ace-k (120mg in 300ml total),	Aspartame and Nutritive (Solid Meal) and acesulfame K (B-CO2)	Apart from carbonated water, the ingredients of the commercial beverage (B-CO2) included sweeteners (aspartame 40 mg/100 ml; acesulfame K 40 mg/100 ml), flavors (lemon and lime aromas 100 mg/100 ml) and acidity regulators (citric acid 230 mg/100 ml; trisodium citrate 10 mg/100 ml).	Acute - combination	Food item, Beverage	The subjects were studied in the morning following an overnight fast lasting at least 10 hours. Participants drunk the 300 ml beverage in 3 minutes, consumed the meal at an established rate (see below) until maximum satiety was reached	1 day, 1 week washout	We aimed to verify the effect of a pre-meal administration of a 300 ml non-caloric carbonated beverage (B+CO2) compared to water or a beverage without CO2 (B-CO2), during a solid (SM) and a liquid meal (LM) on: a gastric volume, b) caloric intake, c) ghrelin and cholecystokinin (CCK) release in healthy subjects.	300 ml	Still water and Nutritive (Liquid Meal)	A pre-administration of 300 ml of still water. The composition of this meal was almost similar to that of the liquid meal (50% carbohydrate, 31% fat, 19% protein).	Acute - combination
The role of a pre-load beverage on gastric volume and food intake: comparison between non-caloric carbonated and non-carbonated beverage	R. Cuomo; M. F. Savarese; G. Sarnelli; E. Nicolai; A. Aragri; C. Cirillo; L. Vozzella; F. P. Zito; V. Verlezza; E. Efficie; M. Buyckx	2011	Cross over (C)	Healthy adults	English	NR	Not clear/not stated (N)	Not clear/not stated (N)	NR	without any gastrointestinal symptoms at the time of enrolment or previous gastrointestinal illness were recruited.	Altered biochemical analysis; prior abdominal surgery; presence of gallbladder stones; positive symptoms at the dyspeptic or bowel symptom questionnaire; use of medications known to alter gastrointestinal functions; use of over-the-counter medications for GI symptoms in the seven-day period prior to the study.	Y	Yes - we calculated the sample size and relative statistical power of this study. Assuming that alpha is 0.05, the number of groups 3 and the effect size f 1.25, we extrapolated the following statistical power (1-b error probability) for each sample size: 0.75 for 8 cases; 0.85 for 9; 0.92 for 10; 0.95 for 11	NR	NR	NR	10	6	4	10	6	NR	4	NR	22 (19-24)	Healthy, BMI 23 ± 1kg/m^2	10	6	4	10	6	NR - 60	4	NR - 40	22 (19-24)	Healthy, BMI 23 ± 1kg/m^2	We aimed to verify the effect of a pre-meal administration of a 300 ml non-caloric carbonated beverage (B+CO2) compared to water or a beverage without CO2 (B-CO2), during a solid (SM) and a liquid meal (LM) on: a gastric volume, b) caloric intake, c) ghrelin and cholecystokinin (CCK) release in healthy subjects.	40mg/100ml aspartame (120mg in 300ml total), 40mg/100ml ace-k (120mg in 300ml total),	Aspartame and Nutritive (Liquid Meal) and acesulfame K (B-CO2)	Apart from carbonated water, the ingredients of the commercial beverage (B-CO2) included sweeteners (aspartame 40 mg/100 ml; acesulfame K 40 mg/100 ml), flavors (lemon and lime aromas 100 mg/100 ml) and acidity regulators (citric acid 230 mg/100 ml; trisodium citrate 10 mg/100 ml).	Acute - combination	Food item, Beverage	The subjects were studied in the morning following an overnight fast lasting at least 10 hours. Participants drunk the 300 ml beverage in 3 minutes, consumed the meal at an established rate (see below) until maximum satiety was reached	1 day, 1 week washout	We aimed to verify the effect of a pre-meal administration of a 300 ml non-caloric carbonated beverage (B+CO2) compared to water or a beverage without CO2 (B-CO2), during a solid (SM) and a liquid meal (LM) on: a gastric volume, b) caloric intake, c) ghrelin and cholecystokinin (CCK) release in healthy subjects.	300 ml	Still water and Nutritive (Liquid Meal)	A pre-administration of 300 ml of still water, According to the standard procedure, a peristaltic pump (Minipuls2; Gilson, Villiers-Le-Bel, France) filled one of two beakers with a liquid meal (Nutridrink, Nutricia; 49% carbohydrate, 35% fat, 16% protein, caloric density 1.5 kcal mL) at a rate of 15 ml/min.	Acute - combination
The role of a pre-load beverage on gastric volume and food intake: comparison between non-caloric carbonated and non-carbonated beverage	R. Cuomo; M. F. Savarese; G. Sarnelli; E. Nicolai; A. Aragri; C. Cirillo; L. Vozzella; F. P. Zito; V. Verlezza; E. Efficie; M. Buyckx	2011	Cross over (C)	Healthy adults	English	NR	Not clear/not stated (N)	Not clear/not stated (N)	NR	without any gastrointestinal symptoms at the time of enrolment or previous gastrointestinal illness were recruited.	Altered biochemical analysis; prior abdominal surgery; presence of gallbladder stones; positive symptoms at the dyspeptic or bowel symptom questionnaire; use of medications known to alter gastrointestinal functions; use of over-the-counter medications for GI symptoms in the seven-day period prior to the study.	Y	Yes - we calculated the sample size and relative statistical power of this study. Assuming that alpha is 0.05, the number of groups 3 and the effect size f 1.25, we extrapolated the following statistical power (1-b error probability) for each sample size: 0.75 for 8 cases; 0.85 for 9; 0.92 for 10; 0.95 for 11	NR	NR	NR	10	6	4	10	6	NR	4	NR	22 (19-24)	Healthy, BMI 23 ± 1kg/m^2	10	6	4	10	6	NR - 60	4	NR - 40	22 (19-24)	Healthy, BMI 23 ± 1kg/m^2	We aimed to verify the effect of a pre-meal administration of a 300 ml non-caloric carbonated beverage (B+CO2) compared to water or a beverage without CO2 (B-CO2), during a solid (SM) and a liquid meal (LM) on: a gastric volume, b) caloric intake, c) ghrelin and cholecystokinin (CCK) release in healthy subjects.	40mg/100ml aspartame (120mg in 300ml total), 40mg/100ml ace-k (120mg in 300ml total),	Aspartame and Nutritive (Solid Meal) and acesulfame K (B-CO2)	Apart from carbonated water, the ingredients of the commercial beverage (B-CO2) included sweeteners (aspartame 40 mg/100 ml; acesulfame K 40 mg/100 ml), flavors (lemon and lime aromas 100 mg/100 ml) and acidity regulators (citric acid 230 mg/100 ml; trisodium citrate 10 mg/100 ml).	Acute - combination	Food item, Beverage	The subjects were studied in the morning following an overnight fast lasting at least 10 hours. Participants drunk the 300 ml beverage in 3 minutes, consumed the meal at an established rate (see below) until maximum satiety was reached	1 day, 1 week washout	We aimed to verify the effect of a pre-meal administration of a 300 ml non-caloric carbonated beverage (B+CO2) compared to water or a beverage without CO2 (B-CO2), during a solid (SM) and a liquid meal (LM) on: a gastric volume, b) caloric intake, c) ghrelin and cholecystokinin (CCK) release in healthy subjects.	300 ml	Carbonated water (B+CO2) and Nutritive (Solid Meal)	Carbonated beverage (Sprite Zero®) (B+CO2), The carbon dioxide concentration in the carbonated beverage was around 3.7 volume when the bottle was opened, equaling to 1125 ml of CO2 in the beverage consumed. The composition of this meal was almost similar to that of the liquid meal (50% carbohydrate, 31% fat, 19% protein).	Acute - combination
The role of a pre-load beverage on gastric volume and food intake: comparison between non-caloric carbonated and non-carbonated beverage	R. Cuomo; M. F. Savarese; G. Sarnelli; E. Nicolai; A. Aragri; C. Cirillo; L. Vozzella; F. P. Zito; V. Verlezza; E. Efficie; M. Buyckx	2011	Cross over (C)	Healthy adults	English	NR	Not clear/not stated (N)	Not clear/not stated (N)	NR	without any gastrointestinal symptoms at the time of enrolment or previous gastrointestinal illness were recruited.	Altered biochemical analysis; prior abdominal surgery; presence of gallbladder stones; positive symptoms at the dyspeptic or bowel symptom questionnaire; use of medications known to alter gastrointestinal functions; use of over-the-counter medications for GI symptoms in the seven-day period prior to the study.	Y	Yes - we calculated the sample size and relative statistical power of this study. Assuming that alpha is 0.05, the number of groups 3 and the effect size f 1.25, we extrapolated the following statistical power (1-b error probability) for each sample size: 0.75 for 8 cases; 0.85 for 9; 0.92 for 10; 0.95 for 11	NR	NR	NR	10	6	4	10	6	NR	4	NR	22 (19-24)	Healthy, BMI 23 ± 1kg/m^2	10	6	4	10	6	NR - 60	4	NR - 40	22 (19-24)	Healthy, BMI 23 ± 1kg/m^2	We aimed to verify the effect of a pre-meal administration of a 300 ml non-caloric carbonated beverage (B+CO2) compared to water or a beverage without CO2 (B-CO2), during a solid (SM) and a liquid meal (LM) on: a gastric volume, b) caloric intake, c) ghrelin and cholecystokinin (CCK) release in healthy subjects.	40mg/100ml aspartame (120mg in 300ml total), 40mg/100ml ace-k (120mg in 300ml total),	Aspartame and Nutritive (Liquid Meal) and acesulfame K (B-CO2)	Apart from carbonated water, the ingredients of the commercial beverage (B-CO2) included sweeteners (aspartame 40 mg/100 ml; acesulfame K 40 mg/100 ml), flavors (lemon and lime aromas 100 mg/100 ml) and acidity regulators (citric acid 230 mg/100 ml; trisodium citrate 10 mg/100 ml).	Acute - combination	Food item, Beverage	The subjects were studied in the morning following an overnight fast lasting at least 10 hours. Participants drunk the 300 ml beverage in 3 minutes, consumed the meal at an established rate (see below) until maximum satiety was reached	1 day, 1 week washout	We aimed to verify the effect of a pre-meal administration of a 300 ml non-caloric carbonated beverage (B+CO2) compared to water or a beverage without CO2 (B-CO2), during a solid (SM) and a liquid meal (LM) on: a gastric volume, b) caloric intake, c) ghrelin and cholecystokinin (CCK) release in healthy subjects.	300 ml	Carbonated water (B+CO2) and Nutritive (Solid Meal)	Carbonated beverage (Sprite Zero®) (B+CO2), The carbon dioxide concentration in the carbonated beverage was around 3.7 volume when the bottle was opened, equaling to 1125 ml of CO2 in the beverage consumed. According to the standard procedure, a peristaltic pump (Minipuls2; Gilson, Villiers-Le-Bel, France) filled one of two beakers with a liquid meal (Nutridrink, Nutricia; 49% carbohydrate, 35% f…	Acute - combination
The effects of ingesting polylactate or glucose polymer drinks during prolonged exercise	T. D. Fahey; J. D. Larsen; G. A. Brooks; W. Colvin; S. Henderson; D. Lary	1991	Cross over (C)	Healthy adults	English	NR	Labortatory	Not clear/not stated (N) - Trained, fasted male cyclists as volunteered as subjects.	NR	NR	NR	N	NR	NR	NR	NR	5	5	NR	NR	NR	NR	NR	NR	25.6 ± 0.7	Trained, fasted cyclists	5	5	NR - 0	NR	NR	NR - 100	NR - 0	NR - 5	25.6 ± 0.7	Trained, fasted cyclists	The purpose of this study was to compare the effects of a beverage containing polylactate (PL), a substance consisting of polymerized lactate bound to arginine, with a glucose polymer beverage (GP) or flavored placebo © on blood glucose and selected physiological measurements during prolonged, sub-maximal exercise in competitive cyclists.	NR in 250 ml	Aspartame alone	Placebo (C: 250ml water sweetened with aspartame)	Repeated - alone	Beverage	Subjects reported to the lab at 7:30 am after 12-hr fast. They performed three 180-min ride on a cycle ergometer at 70 rpm and at a power 20-min intervals during exercise. Subjects were given either a solution containing polylactate (PL: 80% poly-lactate, 20% sodium lactate, in 7% solution with water), glucose polymer (GP: multidextrin in 7% solution with water), or control (C: water sweetened wi…	1 day, washout NR	The purpose of this study was to compare the effects of a beverage containing polylactate (PL), a substance consisting of polymerized lactate bound to arginine, with a glucose polymer beverage (GP) or flavored placebo © on blood glucose and selected physiological measurements during prolonged, sub-maximal exercise in competitive cyclists.	80 % polylactate, 20% sodium lactate, in 7 % solution with water	Polylactate, sodium lactate in water	250 ml of a solution containing either polylactate (PL: 80% poly-lactate, 20% sodium lactate, in 7% solution with water, Champion Nutrition, Concord, CA)	Repeated - alone
The effects of ingesting polylactate or glucose polymer drinks during prolonged exercise	T. D. Fahey; J. D. Larsen; G. A. Brooks; W. Colvin; S. Henderson; D. Lary	1991	Cross over (C)	Healthy adults	English	NR	Labortatory	Not clear/not stated (N) - Trained, fasted male cyclists as volunteered as subjects.	NR	NR	NR	N	NR	NR	NR	NR	5	5	NR	NR	NR	NR	NR	NR	25.6 ± 0.7	Trained, fasted cyclists	5	5	NR - 0	NR	NR	NR - 100	NR - 0	NR - 5	25.6 ± 0.7	Trained, fasted cyclists	The purpose of this study was to compare the effects of a beverage containing polylactate (PL), a substance consisting of polymerized lactate bound to arginine, with a glucose polymer beverage (GP) or flavored placebo © on blood glucose and selected physiological measurements during prolonged, sub-maximal exercise in competitive cyclists.	NR in 250 ml	Aspartame alone	Placebo (C: 250ml water sweetened with aspartame)	Repeated - alone	Beverage	Subjects reported to the lab at 7:30 am after 12-hr fast. They performed three 180-min ride on a cycle ergometer at 70 rpm and at a power 20-min intervals during exercise. Subjects were given either a solution containing polylactate (PL: 80% poly-lactate, 20% sodium lactate, in 7% solution with water), glucose polymer (GP: multidextrin in 7% solution with water), or control (C: water sweetened wi…	1 day, washout NR	The purpose of this study was to compare the effects of a beverage containing polylactate (PL), a substance consisting of polymerized lactate bound to arginine, with a glucose polymer beverage (GP) or flavored placebo © on blood glucose and selected physiological measurements during prolonged, sub-maximal exercise in competitive cyclists.	maltodextrin in 7% solution with water	Glucose and maltodextrin in water	Glucose polymer (GP: multidextrin in 7% solution with water)	Repeated - alone
Effect of sweetened beverages intake on salivary aspartame, insulin and alpha-amylase levels: A single-blind study	C. . Finassi; L. A. Calixto; W. Segura; M. Zuccherato Bocato; F. Barbosa Júnior; F. L.A. Fonseca; E. Lamy; P. Midori Castelo	2023	Cross over (C)	Healthy adult men and women; normoglycemic	English	NR	Non-medical university setting (U)	Non-medical university setting (U)	NR	The inclusion criteria were adults of both sexes with healthy oral conditions (no gingivitis, dental caries or any other oral condition that could interfere in salivary composition or taste perception, examined by a Dental Surgeon).	the exclusion criteria were: presence of any systemic disease that could also affect salivary composition/flow and xerostomia symptoms; smoking or alcohol habit; presence of chronic diseases such as diabetes, hypertension, and cancer; chronic use of medications; use of oral or injectable contraceptives; dietary restrictions; daily use of sweeteners; acute diseases that could interfere on smell or…	Y	Y	N	N/A	N/A	15	4	11	NR	NR	NR	NR	NR	30.3 ± 8.9 (range 18 - 45)	BMI - 23.1 ± 4.6 Kg/m2 .	15	4	11	NR	NR	NR	NR	NR	30.3 ± 8.9 (range 18 - 45)	BMI - 23.1 ± 4.6 Kg/m2 .	This trial aimed to assess aspartame excretion in saliva as well as the salivary insulin, total protein (TP), and alphaamylase (AMI) levels in response to the ingestion of various sweetened beverages. Participants consumed each of the five test drinks during five different test days. At each test day, saliva was collected at five different time points, fasted, and 15, 30, 60, and 120 min after th…	24 mg of aspartame in 200 ml diet soft + 54 g sodium cyclamate + 30 g acesulfame potassium	Aspartame and acesulfame potasium + sodium cyclamate	Diet soft drink (200ml), including: 54 mg of sodium cyclamate, 30 mg of acesulfame potassium, and 24 mg of aspartame	Acute - combination	Beverage	Single consumption after an overnight fast (duration not specified). Participants arrived in the lab fasted and did not consume any foods or beverages, apart from the test beverage, for the duration of testing and outcome collection. Each test drink was delivered in a plastic cup and at a room temperature.	1 day; washout not specified ( 5 repeated sessions)	This trial aimed to assess aspartame excretion in saliva as well as the salivary insulin, total protein (TP), and alphaamylase (AMI) levels in response to the ingestion of various sweetened beverages. Participants consumed each of the five test drinks during five different test days. At each test day, saliva was collected at five different time points, fasted, and 15, 30, 60, and 120 min after th…	1 x 21 g sucrose in 200 ml regular soft drink	Sucrose in diet drink	Regular soft drink (200 ml) including 21 g of sucrose - no other details provided.	Acute - alone
Effect of sweetened beverages intake on salivary aspartame, insulin and alpha-amylase levels: A single-blind study	C. . Finassi; L. A. Calixto; W. Segura; M. Zuccherato Bocato; F. Barbosa Júnior; F. L.A. Fonseca; E. Lamy; P. Midori Castelo	2023	Cross over (C)	Healthy adult men and women; normoglycemic	English	NR	Non-medical university setting (U)	Non-medical university setting (U)	NR	The inclusion criteria were adults of both sexes with healthy oral conditions (no gingivitis, dental caries or any other oral condition that could interfere in salivary composition or taste perception, examined by a Dental Surgeon).	the exclusion criteria were: presence of any systemic disease that could also affect salivary composition/flow and xerostomia symptoms; smoking or alcohol habit; presence of chronic diseases such as diabetes, hypertension, and cancer; chronic use of medications; use of oral or injectable contraceptives; dietary restrictions; daily use of sweeteners; acute diseases that could interfere on smell or…	Y	Y	N	N/A	N/A	15	4	11	NR	NR	NR	NR	NR	30.3 ± 8.9 (range 18 - 45)	BMI - 23.1 ± 4.6 Kg/m2 .	15	4	11	NR	NR	NR	NR	NR	30.3 ± 8.9 (range 18 - 45)	BMI - 23.1 ± 4.6 Kg/m2 .	This trial aimed to assess aspartame excretion in saliva as well as the salivary insulin, total protein (TP), and alphaamylase (AMI) levels in response to the ingestion of various sweetened beverages. Participants consumed each of the five test drinks during five different test days. At each test day, saliva was collected at five different time points, fasted, and 15, 30, 60, and 120 min after th…	24 mg of aspartame in 200 ml diet soft + 54 g sodium cyclamate + 30 g acesulfame potassium	Aspartame and acesulfame potasium + sodium cyclamate	Diet soft drink (200ml), including: 54 mg of sodium cyclamate, 30 mg of acesulfame potassium, and 24 mg of aspartame	Acute - combination	Beverage	Single consumption after an overnight fast (duration not specified). Participants arrived in the lab fasted and did not consume any foods or beverages, apart from the test beverage, for the duration of testing and outcome collection. Each test drink was delivered in a plastic cup and at a room temperature.	1 day; washout not specified ( 5 repeated sessions)	This trial aimed to assess aspartame excretion in saliva as well as the salivary insulin, total protein (TP), and alphaamylase (AMI) levels in response to the ingestion of various sweetened beverages. Participants consumed each of the five test drinks during five different test days. At each test day, saliva was collected at five different time points, fasted, and 15, 30, 60, and 120 min after th…	1 x 3.5 g sucrose in 200 ml water	Sucrose + water	Low sucrose in water (200 ml; 0.02 g/mL), including 3.5 g of sucrose in 200 ml plain water (Merck KGaA, Darmstadt, Germany)	Acute - alone
Effect of sweetened beverages intake on salivary aspartame, insulin and alpha-amylase levels: A single-blind study	C. . Finassi; L. A. Calixto; W. Segura; M. Zuccherato Bocato; F. Barbosa Júnior; F. L.A. Fonseca; E. Lamy; P. Midori Castelo	2023	Cross over (C)	Healthy adult men and women; normoglycemic	English	NR	Non-medical university setting (U)	Non-medical university setting (U)	NR	The inclusion criteria were adults of both sexes with healthy oral conditions (no gingivitis, dental caries or any other oral condition that could interfere in salivary composition or taste perception, examined by a Dental Surgeon).	the exclusion criteria were: presence of any systemic disease that could also affect salivary composition/flow and xerostomia symptoms; smoking or alcohol habit; presence of chronic diseases such as diabetes, hypertension, and cancer; chronic use of medications; use of oral or injectable contraceptives; dietary restrictions; daily use of sweeteners; acute diseases that could interfere on smell or…	Y	Y	N	N/A	N/A	15	4	11	NR	NR	NR	NR	NR	30.3 ± 8.9 (range 18 - 45)	BMI - 23.1 ± 4.6 Kg/m2 .	15	4	11	NR	NR	NR	NR	NR	30.3 ± 8.9 (range 18 - 45)	BMI - 23.1 ± 4.6 Kg/m2 .	This trial aimed to assess aspartame excretion in saliva as well as the salivary insulin, total protein (TP), and alphaamylase (AMI) levels in response to the ingestion of various sweetened beverages. Participants consumed each of the five test drinks during five different test days. At each test day, saliva was collected at five different time points, fasted, and 15, 30, 60, and 120 min after th…	24 mg of aspartame in 200 ml diet soft + 54 g sodium cyclamate + 30 g acesulfame potassium	Aspartame and acesulfame potasium + sodium cyclamate	Diet soft drink (200ml), including: 54 mg of sodium cyclamate, 30 mg of acesulfame potassium, and 24 mg of aspartame	Acute - combination	Beverage	Single consumption after an overnight fast (duration not specified). Participants arrived in the lab fasted and did not consume any foods or beverages, apart from the test beverage, for the duration of testing and outcome collection. Each test drink was delivered in a plastic cup and at a room temperature.	1 day; washout not specified ( 5 repeated sessions)	This trial aimed to assess aspartame excretion in saliva as well as the salivary insulin, total protein (TP), and alphaamylase (AMI) levels in response to the ingestion of various sweetened beverages. Participants consumed each of the five test drinks during five different test days. At each test day, saliva was collected at five different time points, fasted, and 15, 30, 60, and 120 min after th…	1 x 200 ml water	Water	Plain water (200ml)	Acute - alone
Effect of sweetened beverages intake on salivary aspartame, insulin and alpha-amylase levels: A single-blind study	C. . Finassi; L. A. Calixto; W. Segura; M. Zuccherato Bocato; F. Barbosa Júnior; F. L.A. Fonseca; E. Lamy; P. Midori Castelo	2023	Cross over (C)	Healthy adult men and women; normoglycemic	English	NR	Non-medical university setting (U)	Non-medical university setting (U)	NR	The inclusion criteria were adults of both sexes with healthy oral conditions (no gingivitis, dental caries or any other oral condition that could interfere in salivary composition or taste perception, examined by a Dental Surgeon).	the exclusion criteria were: presence of any systemic disease that could also affect salivary composition/flow and xerostomia symptoms; smoking or alcohol habit; presence of chronic diseases such as diabetes, hypertension, and cancer; chronic use of medications; use of oral or injectable contraceptives; dietary restrictions; daily use of sweeteners; acute diseases that could interfere on smell or…	Y	Y	N	N/A	N/A	15	4	11	NR	NR	NR	NR	NR	30.3 ± 8.9 (range 18 - 45)	BMI - 23.1 ± 4.6 Kg/m2 .	15	4	11	NR	NR	NR	NR	NR	30.3 ± 8.9 (range 18 - 45)	BMI - 23.1 ± 4.6 Kg/m2 .	This trial aimed to assess aspartame excretion in saliva as well as the salivary insulin, total protein (TP), and alphaamylase (AMI) levels in response to the ingestion of various sweetened beverages. Participants consumed each of the five test drinks during five different test days. At each test day, saliva was collected at five different time points, fasted, and 15, 30, 60, and 120 min after th…	24 mg of aspartame in 200 ml diet soft + 54 g sodium cyclamate + 30 g acesulfame potassium	Aspartame and acesulfame potasium + sodium cyclamate	Water (natural, mineral) with sweeteners (200 mL) including: 54 mg of sodium cyclamate, 30 mg of acesulfame potassium, and 24 mg of aspartame (Merck KGaA, Darmstadt, Germany).	Acute - combination	Beverage	Single consumption after an overnight fast (duration not specified). Participants arrived in the lab fasted and did not consume any foods or beverages, apart from the test beverage, for the duration of testing and outcome collection. Each test drink was delivered in a plastic cup and at a room temperature.	1 day; washout not specified ( 5 repeated sessions)	This trial aimed to assess aspartame excretion in saliva as well as the salivary insulin, total protein (TP), and alphaamylase (AMI) levels in response to the ingestion of various sweetened beverages. Participants consumed each of the five test drinks during five different test days. At each test day, saliva was collected at five different time points, fasted, and 15, 30, 60, and 120 min after th…	1 x 21 g sucrose in 200 ml regular soft drink	Sucrose in diet drink	Regular soft drink (200 ml) including 21 g of sucrose - no other details provided.	Acute - alone
Effect of sweetened beverages intake on salivary aspartame, insulin and alpha-amylase levels: A single-blind study	C. . Finassi; L. A. Calixto; W. Segura; M. Zuccherato Bocato; F. Barbosa Júnior; F. L.A. Fonseca; E. Lamy; P. Midori Castelo	2023	Cross over (C)	Healthy adult men and women; normoglycemic	English	NR	Non-medical university setting (U)	Non-medical university setting (U)	NR	The inclusion criteria were adults of both sexes with healthy oral conditions (no gingivitis, dental caries or any other oral condition that could interfere in salivary composition or taste perception, examined by a Dental Surgeon).	the exclusion criteria were: presence of any systemic disease that could also affect salivary composition/flow and xerostomia symptoms; smoking or alcohol habit; presence of chronic diseases such as diabetes, hypertension, and cancer; chronic use of medications; use of oral or injectable contraceptives; dietary restrictions; daily use of sweeteners; acute diseases that could interfere on smell or…	Y	Y	N	N/A	N/A	15	4	11	NR	NR	NR	NR	NR	30.3 ± 8.9 (range 18 - 45)	BMI - 23.1 ± 4.6 Kg/m2 .	15	4	11	NR	NR	NR	NR	NR	30.3 ± 8.9 (range 18 - 45)	BMI - 23.1 ± 4.6 Kg/m2 .	This trial aimed to assess aspartame excretion in saliva as well as the salivary insulin, total protein (TP), and alphaamylase (AMI) levels in response to the ingestion of various sweetened beverages. Participants consumed each of the five test drinks during five different test days. At each test day, saliva was collected at five different time points, fasted, and 15, 30, 60, and 120 min after th…	24 mg of aspartame in 200 ml diet soft + 54 g sodium cyclamate + 30 g acesulfame potassium	Aspartame and acesulfame potasium + sodium cyclamate	Water (natural, mineral) with sweeteners (200 mL) including: 54 mg of sodium cyclamate, 30 mg of acesulfame potassium, and 24 mg of aspartame (Merck KGaA, Darmstadt, Germany).	Acute - combination	Beverage	Single consumption after an overnight fast (duration not specified). Participants arrived in the lab fasted and did not consume any foods or beverages, apart from the test beverage, for the duration of testing and outcome collection. Each test drink was delivered in a plastic cup and at a room temperature.	1 day; washout not specified ( 5 repeated sessions)	This trial aimed to assess aspartame excretion in saliva as well as the salivary insulin, total protein (TP), and alphaamylase (AMI) levels in response to the ingestion of various sweetened beverages. Participants consumed each of the five test drinks during five different test days. At each test day, saliva was collected at five different time points, fasted, and 15, 30, 60, and 120 min after th…	1 x 3.5 g sucrose in 200 ml water	Sucrose + water	Low sucrose in water (200 ml; 0.02 g/mL), including 3.5 g of sucrose in 200 ml plain water (Merck KGaA, Darmstadt, Germany)	Acute - alone
Effect of sweetened beverages intake on salivary aspartame, insulin and alpha-amylase levels: A single-blind study	C. . Finassi; L. A. Calixto; W. Segura; M. Zuccherato Bocato; F. Barbosa Júnior; F. L.A. Fonseca; E. Lamy; P. Midori Castelo	2023	Cross over (C)	Healthy adult men and women; normoglycemic	English	NR	Non-medical university setting (U)	Non-medical university setting (U)	NR	The inclusion criteria were adults of both sexes with healthy oral conditions (no gingivitis, dental caries or any other oral condition that could interfere in salivary composition or taste perception, examined by a Dental Surgeon).	the exclusion criteria were: presence of any systemic disease that could also affect salivary composition/flow and xerostomia symptoms; smoking or alcohol habit; presence of chronic diseases such as diabetes, hypertension, and cancer; chronic use of medications; use of oral or injectable contraceptives; dietary restrictions; daily use of sweeteners; acute diseases that could interfere on smell or…	Y	Y	N	N/A	N/A	15	4	11	NR	NR	NR	NR	NR	30.3 ± 8.9 (range 18 - 45)	BMI - 23.1 ± 4.6 Kg/m2 .	15	4	11	NR	NR	NR	NR	NR	30.3 ± 8.9 (range 18 - 45)	BMI - 23.1 ± 4.6 Kg/m2 .	This trial aimed to assess aspartame excretion in saliva as well as the salivary insulin, total protein (TP), and alphaamylase (AMI) levels in response to the ingestion of various sweetened beverages. Participants consumed each of the five test drinks during five different test days. At each test day, saliva was collected at five different time points, fasted, and 15, 30, 60, and 120 min after th…	24 mg of aspartame in 200 ml diet soft + 54 g sodium cyclamate + 30 g acesulfame potassium	Aspartame and acesulfame potasium + sodium cyclamate	Water (natural, mineral) with sweeteners (200 mL) including: 54 mg of sodium cyclamate, 30 mg of acesulfame potassium, and 24 mg of aspartame (Merck KGaA, Darmstadt, Germany).	Acute - combination	Beverage	Single consumption after an overnight fast (duration not specified). Participants arrived in the lab fasted and did not consume any foods or beverages, apart from the test beverage, for the duration of testing and outcome collection. Each test drink was delivered in a plastic cup and at a room temperature.	1 day; washout not specified ( 5 repeated sessions)	This trial aimed to assess aspartame excretion in saliva as well as the salivary insulin, total protein (TP), and alphaamylase (AMI) levels in response to the ingestion of various sweetened beverages. Participants consumed each of the five test drinks during five different test days. At each test day, saliva was collected at five different time points, fasted, and 15, 30, 60, and 120 min after th…	1 x 200 ml water	Water	Plain water (200ml)	Acute - alone
Aspartame-Acesulfame K-containing Low-Energy Erythritol Sweetener Markedly Suppresses Postprandial Hyperglycemia in Mild and Borderline Diabetics	M. Fukuda; T. Terata; K. Tsuda; M. Sugawara; N. Kitatani; Y. Seino	2010	Cross over (C)	Adults with borderline or mild diabetes that was untreated	English	Japan	Primary care medical setting (1)	Previous study database	01/2008-03/2008	The inclusion criterion was fasting blood glucose concentration of 110 mg/dL or above and under 140 mg/dL, in the three months prior to commencement of the study	Subjects were excluded if they were receiving treatment for diabetes, were participating in other clinical trials, were pregnant, possibly pregnant or nursing, possibly allergic to the test food, donated blood (200 mL or more within a month, or 400 mL or more within three months) or had phenylketonuria, serious liver, cardiovascular, respiratory, endocrine, or metabolic disorders.	N	NR	NR	NR	NR	38	NR	NR	33	23	NR	10	NR	54.0 ± 6.8	BMI 24.2 ± 2.8 Blood glucose (mg/dL) 124.3 ± 6.9 Insulin (μU/mL) 7.96 ± 1.19 HbA1c (%) 5.93 ± 0.33	38	NR	NR	33	23	NR	10	26	54.0 ± 6.8	BMI 24.2 ± 2.8 Blood glucose (mg/dL) 124.3 ± 6.9 Insulin (μU/mL) 7.96 ± 1.19 HbA1c (%) 5.93 ± 0.33	In two sets of crossover, randomized, placebo-controlled, double-blind tests, subjects with mild or borderline diabetes were challenged with meals consisting of white rice, and two side dishes flavored with PZ (PZ meal) or sugar (Control meal); or with sweets flavored with PZ (PZ sweets) or sugar (Control sweets). During the study period, subjects were required to visit the hospital four times (t…	11g of PZ plus meal macronutrients (Table 2)	Aspartame (0.58%) and blended with acesulfame K (0.25%) and erythritol (98.98%) - Pal Sweet Calorie Zero® (“PZ”),	The test meal for Study 1 (“PZ meal”) consisted of 100 g of white rice, and two side dishes flavored using PZ (Ajinomoto Co., Inc., Tokyo, Japan); the control meal for Study 1 (“Control meal”) consisted of 100 g of white rice, and two side dishes flavored using sugar	Acute - combination	Meal	The meal challenge test was conducted on subjects who had fasted for 10 h or more after their dinner the night before in order to eliminate the effects of previous meals on the results. On testing days 1 and 3, subjects were made to consume PZ or Control meal in 15 min (Study 1). On testing days 2 and 4, subjects were made to consume PZ or Control sweets in 3 min (Study 2). On both testing days, …	1 day (14 day washout)	In two sets of crossover, randomized, placebo-controlled, double-blind tests, subjects with mild or borderline diabetes were challenged with meals consisting of white rice, and two side dishes flavored with PZ (PZ meal) or sugar (Control meal); or with sweets flavored with PZ (PZ sweets) or sugar (Control sweets).	35g of sugar plus meal macronutrients (Table 2)	White sugar	The test meal for Study 1 (“PZ meal”) consisted of 100 g of white rice, and two side dishes flavored using PZ (Ajinomoto Co., Inc., Tokyo, Japan); the control meal for Study 1 (“Control meal”) consisted of 100 g of white rice, and two side dishes flavored using sugar	Acute - combination
Aspartame-Acesulfame K-containing Low-Energy Erythritol Sweetener Markedly Suppresses Postprandial Hyperglycemia in Mild and Borderline Diabetics	M. Fukuda; T. Terata; K. Tsuda; M. Sugawara; N. Kitatani; Y. Seino	2010	Cross over (C)	Adults with borderline or mild diabetes that was untreated	English	Japan	Primary care medical setting (1)	Previous study database	01/2008-03/2008	The inclusion criterion was fasting blood glucose concentration of 110 mg/dL or above and under 140 mg/dL, in the three months prior to commencement of the study	Subjects were excluded if they were receiving treatment for diabetes, were participating in other clinical trials, were pregnant, possibly pregnant or nursing, possibly allergic to the test food, donated blood (200 mL or more within a month, or 400 mL or more within three months) or had phenylketonuria, serious liver, cardiovascular, respiratory, endocrine, or metabolic disorders.	N	NR	NR	NR	NR	38	NR	NR	31	21	NR	10	NR	53.9 ± 7.0	BMI 24.1 ± 2.7 Blood glucose (mg/dL) 1 123.9 ± 6.9 Insulin (μU/mL) 7.97 ± 1.21 HbA1c (%) 5.91 ± 0.32	38	NR	NR	31	21	NR	10	26	53.9 ± 7.0	BMI 24.1 ± 2.7 Blood glucose (mg/dL) 1 123.9 ± 6.9 Insulin (μU/mL) 7.97 ± 1.21 HbA1c (%) 5.91 ± 0.32	In two sets of crossover, randomized, placebo-controlled, double-blind tests, subjects with mild or borderline diabetes were challenged with meals consisting of white rice, and two side dishes flavored with PZ (PZ meal) or sugar (Control meal); or with sweets flavored with PZ (PZ sweets) or sugar (Control sweets). During the study period, subjects were required to visit the hospital four times (t…	17g of PZ plus meal macronutrients (Table 2)	Aspartame (0.58%) and blended with acesulfame K (0.25%) and erythritol (98.98%) - Pal Sweet Calorie Zero® (“PZ”),	The test meal for Study 2 (“PZ sweets”) consisted of sweet red bean soup (“oshiruko”) flavored with PZ; the control meal for Study 2 (“Control sweets”) consisted of sweet red bean soup flavored with sugar.	Acute - combination	Meal	The meal challenge test was conducted on subjects who had fasted for 10 h or more after their dinner the night before in order to eliminate the effects of previous meals on the results. On testing days 1 and 3, subjects were made to consume PZ or Control meal in 15 min (Study 1). On testing days 2 and 4, subjects were made to consume PZ or Control sweets in 3 min (Study 2). On both testing days, …	1 day (14 day washout)	In two sets of crossover, randomized, placebo-controlled, double-blind tests, subjects with mild or borderline diabetes were challenged with meals consisting of white rice, and two side dishes flavored with PZ (PZ meal) or sugar (Control meal); or with sweets flavored with PZ (PZ sweets) or sugar (Control sweets).	50g of white sugar plus meal macronutrients (Table 2)	White sugar	The test meal for Study 2 (“PZ sweets”) consisted of sweet red bean soup (“oshiruko”) flavored with PZ; the control meal for Study 2 (“Control sweets”) consisted of sweet red bean soup flavored with sugar.	Acute - combination
Aspartame-Acesulfame K-containing Low-Energy Erythritol Sweetener Markedly Suppresses Postprandial Hyperglycemia in Mild and Borderline Diabetics	M. Fukuda; T. Terata; K. Tsuda; M. Sugawara; N. Kitatani; Y. Seino	2010	Cross over (C)	Adults with borderline or mild diabetes that was untreated	English	Japan	Primary care medical setting (1)	Previous study database	01/2008-03/2008	The inclusion criterion was fasting blood glucose concentration of 110 mg/dL or above and under 140 mg/dL, in the three months prior to commencement of the study	Subjects were excluded if they were receiving treatment for diabetes, were participating in other clinical trials, were pregnant, possibly pregnant or nursing, possibly allergic to the test food, donated blood (200 mL or more within a month, or 400 mL or more within three months) or had phenylketonuria, serious liver, cardiovascular, respiratory, endocrine, or metabolic disorders.	N	NR	NR	NR	NR	38	NR	NR	33	23	NR	10	NR	54.0 ± 6.8	BMI 24.2 ± 2.8 Blood glucose (mg/dL) 124.3 ± 6.9 Insulin (μU/mL) 7.96 ± 1.19 HbA1c (%) 5.93 ± 0.33	38	NR	NR	33	23	NR	10	26	54.0 ± 6.8	BMI 24.2 ± 2.8 Blood glucose (mg/dL) 124.3 ± 6.9 Insulin (μU/mL) 7.96 ± 1.19 HbA1c (%) 5.93 ± 0.33	In two sets of crossover, randomized, placebo-controlled, double-blind tests, subjects with mild or borderline diabetes were challenged with meals consisting of white rice, and two side dishes flavored with PZ (PZ meal) or sugar (Control meal); or with sweets flavored with PZ (PZ sweets) or sugar (Control sweets). During the study period, subjects were required to visit the hospital four times (t…	11g of PZ plus meal macronutrients (Table 2)	Aspartame (0.58%) and blended with acesulfame K (0.25%) and erythritol (98.98%) - Pal Sweet Calorie Zero® (“PZ”),	The test meal for Study 1 (“PZ meal”) consisted of 100 g of white rice, and two side dishes flavored using PZ (Ajinomoto Co., Inc., Tokyo, Japan); the control meal for Study 1 (“Control meal”) consisted of 100 g of white rice, and two side dishes flavored using sugar	Acute - combination	Meal	The meal challenge test was conducted on subjects who had fasted for 10 h or more after their dinner the night before in order to eliminate the effects of previous meals on the results. On testing days 1 and 3, subjects were made to consume PZ or Control meal in 15 min (Study 1). On testing days 2 and 4, subjects were made to consume PZ or Control sweets in 3 min (Study 2). On both testing days, …	1 day (14 day washout)	In two sets of crossover, randomized, placebo-controlled, double-blind tests, subjects with mild or borderline diabetes were challenged with meals consisting of white rice, and two side dishes flavored with PZ (PZ meal) or sugar (Control meal); or with sweets flavored with PZ (PZ sweets) or sugar (Control sweets).	35g of sugar plus meal macronutrients (Table 2)	White sugar	The test meal for Study 1 (“PZ meal”) consisted of 100 g of white rice, and two side dishes flavored using PZ (Ajinomoto Co., Inc., Tokyo, Japan); the control meal for Study 1 (“Control meal”) consisted of 100 g of white rice, and two side dishes flavored using sugar	Acute - combination
Aspartame-Acesulfame K-containing Low-Energy Erythritol Sweetener Markedly Suppresses Postprandial Hyperglycemia in Mild and Borderline Diabetics	M. Fukuda; T. Terata; K. Tsuda; M. Sugawara; N. Kitatani; Y. Seino	2010	Cross over (C)	Adults with borderline or mild diabetes that was untreated	English	Japan	Primary care medical setting (1)	Previous study database	01/2008-03/2008	The inclusion criterion was fasting blood glucose concentration of 110 mg/dL or above and under 140 mg/dL, in the three months prior to commencement of the study	Subjects were excluded if they were receiving treatment for diabetes, were participating in other clinical trials, were pregnant, possibly pregnant or nursing, possibly allergic to the test food, donated blood (200 mL or more within a month, or 400 mL or more within three months) or had phenylketonuria, serious liver, cardiovascular, respiratory, endocrine, or metabolic disorders.	N	NR	NR	NR	NR	38	NR	NR	31	21	NR	10	NR	53.9 ± 7.0	BMI 24.1 ± 2.7 Blood glucose (mg/dL) 1 123.9 ± 6.9 Insulin (μU/mL) 7.97 ± 1.21 HbA1c (%) 5.91 ± 0.32	38	NR	NR	31	21	NR	10	26	53.9 ± 7.0	BMI 24.1 ± 2.7 Blood glucose (mg/dL) 1 123.9 ± 6.9 Insulin (μU/mL) 7.97 ± 1.21 HbA1c (%) 5.91 ± 0.32	In two sets of crossover, randomized, placebo-controlled, double-blind tests, subjects with mild or borderline diabetes were challenged with meals consisting of white rice, and two side dishes flavored with PZ (PZ meal) or sugar (Control meal); or with sweets flavored with PZ (PZ sweets) or sugar (Control sweets). During the study period, subjects were required to visit the hospital four times (t…	17g of PZ plus meal macronutrients (Table 2)	Aspartame (0.58%) and blended with acesulfame K (0.25%) and erythritol (98.98%) - Pal Sweet Calorie Zero® (“PZ”),	The test meal for Study 2 (“PZ sweets”) consisted of sweet red bean soup (“oshiruko”) flavored with PZ; the control meal for Study 2 (“Control sweets”) consisted of sweet red bean soup flavored with sugar.	Acute - combination	Meal	The meal challenge test was conducted on subjects who had fasted for 10 h or more after their dinner the night before in order to eliminate the effects of previous meals on the results. On testing days 1 and 3, subjects were made to consume PZ or Control meal in 15 min (Study 1). On testing days 2 and 4, subjects were made to consume PZ or Control sweets in 3 min (Study 2). On both testing days, …	1 day (14 day washout)	In two sets of crossover, randomized, placebo-controlled, double-blind tests, subjects with mild or borderline diabetes were challenged with meals consisting of white rice, and two side dishes flavored with PZ (PZ meal) or sugar (Control meal); or with sweets flavored with PZ (PZ sweets) or sugar (Control sweets).	50g of white sugar plus meal macronutrients (Table 2)	White sugar	The test meal for Study 2 (“PZ sweets”) consisted of sweet red bean soup (“oshiruko”) flavored with PZ; the control meal for Study 2 (“Control sweets”) consisted of sweet red bean soup flavored with sugar.	Acute - combination
Aspartame-Acesulfame K-containing Low-Energy Erythritol Sweetener Markedly Suppresses Postprandial Hyperglycemia in Mild and Borderline Diabetics	M. Fukuda; T. Terata; K. Tsuda; M. Sugawara; N. Kitatani; Y. Seino	2010	Cross over (C)	Adults with borderline or mild diabetes that was untreated	English	Japan	Primary care medical setting (1)	Previous study database	01/2008-03/2008	The inclusion criterion was fasting blood glucose concentration of 110 mg/dL or above and under 140 mg/dL, in the three months prior to commencement of the study	Subjects were excluded if they were receiving treatment for diabetes, were participating in other clinical trials, were pregnant, possibly pregnant or nursing, possibly allergic to the test food, donated blood (200 mL or more within a month, or 400 mL or more within three months) or had phenylketonuria, serious liver, cardiovascular, respiratory, endocrine, or metabolic disorders.	N	NR	NR	NR	NR	38	NR	NR	31	21	NR	10	NR	53.9 ± 7.0	BMI 24.1 ± 2.7 Blood glucose (mg/dL) 1 123.9 ± 6.9 Insulin (μU/mL) 7.97 ± 1.21 HbA1c (%) 5.91 ± 0.32	38	NR	NR	31	21	NR	10	26	53.9 ± 7.0	BMI 24.1 ± 2.7 Blood glucose (mg/dL) 1 123.9 ± 6.9 Insulin (μU/mL) 7.97 ± 1.21 HbA1c (%) 5.91 ± 0.32	In two sets of crossover, randomized, placebo-controlled, double-blind tests, subjects with mild or borderline diabetes were challenged with meals consisting of white rice, and two side dishes flavored with PZ (PZ meal) or sugar (Control meal); or with sweets flavored with PZ (PZ sweets) or sugar (Control sweets). During the study period, subjects were required to visit the hospital four times (t…	17g of PZ plus meal macronutrients (Table 2)	Aspartame (0.58%) and blended with acesulfame K (0.25%) and erythritol (98.98%) - Pal Sweet Calorie Zero® (“PZ”),	The test meal for Study 2 (“PZ sweets”) consisted of sweet red bean soup (“oshiruko”) flavored with PZ; the control meal for Study 2 (“Control sweets”) consisted of sweet red bean soup flavored with sugar.	Acute - combination	Meal	The meal challenge test was conducted on subjects who had fasted for 10 h or more after their dinner the night before in order to eliminate the effects of previous meals on the results. On testing days 1 and 3, subjects were made to consume PZ or Control meal in 15 min (Study 1). On testing days 2 and 4, subjects were made to consume PZ or Control sweets in 3 min (Study 2). On both testing days, …	1 day (14 day washout)	In two sets of crossover, randomized, placebo-controlled, double-blind tests, subjects with mild or borderline diabetes were challenged with meals consisting of white rice, and two side dishes flavored with PZ (PZ meal) or sugar (Control meal); or with sweets flavored with PZ (PZ sweets) or sugar (Control sweets).	50g of white sugar plus meal macronutrients (Table 2)	White sugar	The test meal for Study 2 (“PZ sweets”) consisted of sweet red bean soup (“oshiruko”) flavored with PZ; the control meal for Study 2 (“Control sweets”) consisted of sweet red bean soup flavored with sugar.	Acute - combination
Aspartame-Acesulfame K-containing Low-Energy Erythritol Sweetener Markedly Suppresses Postprandial Hyperglycemia in Mild and Borderline Diabetics	M. Fukuda; T. Terata; K. Tsuda; M. Sugawara; N. Kitatani; Y. Seino	2010	Cross over (C)	Adults with borderline or mild diabetes that was untreated	English	Japan	Primary care medical setting (1)	Previous study database	01/2008-03/2008	The inclusion criterion was fasting blood glucose concentration of 110 mg/dL or above and under 140 mg/dL, in the three months prior to commencement of the study	Subjects were excluded if they were receiving treatment for diabetes, were participating in other clinical trials, were pregnant, possibly pregnant or nursing, possibly allergic to the test food, donated blood (200 mL or more within a month, or 400 mL or more within three months) or had phenylketonuria, serious liver, cardiovascular, respiratory, endocrine, or metabolic disorders.	N	NR	NR	NR	NR	38	NR	NR	31	21	NR	10	NR	53.9 ± 7.0	BMI 24.1 ± 2.7 Blood glucose (mg/dL) 1 123.9 ± 6.9 Insulin (μU/mL) 7.97 ± 1.21 HbA1c (%) 5.91 ± 0.32	38	NR	NR	31	21	NR	10	26	53.9 ± 7.0	BMI 24.1 ± 2.7 Blood glucose (mg/dL) 1 123.9 ± 6.9 Insulin (μU/mL) 7.97 ± 1.21 HbA1c (%) 5.91 ± 0.32	In two sets of crossover, randomized, placebo-controlled, double-blind tests, subjects with mild or borderline diabetes were challenged with meals consisting of white rice, and two side dishes flavored with PZ (PZ meal) or sugar (Control meal); or with sweets flavored with PZ (PZ sweets) or sugar (Control sweets). During the study period, subjects were required to visit the hospital four times (t…	17g of PZ plus meal macronutrients (Table 2)	Aspartame (0.58%) and blended with acesulfame K (0.25%) and erythritol (98.98%) - Pal Sweet Calorie Zero® (“PZ”),	The test meal for Study 2 (“PZ sweets”) consisted of sweet red bean soup (“oshiruko”) flavored with PZ; the control meal for Study 2 (“Control sweets”) consisted of sweet red bean soup flavored with sugar.	Acute - combination	Meal	The meal challenge test was conducted on subjects who had fasted for 10 h or more after their dinner the night before in order to eliminate the effects of previous meals on the results. On testing days 1 and 3, subjects were made to consume PZ or Control meal in 15 min (Study 1). On testing days 2 and 4, subjects were made to consume PZ or Control sweets in 3 min (Study 2). On both testing days, …	1 day (14 day washout)	In two sets of crossover, randomized, placebo-controlled, double-blind tests, subjects with mild or borderline diabetes were challenged with meals consisting of white rice, and two side dishes flavored with PZ (PZ meal) or sugar (Control meal); or with sweets flavored with PZ (PZ sweets) or sugar (Control sweets).	50g of white sugar plus meal macronutrients (Table 2)	White sugar	The test meal for Study 2 (“PZ sweets”) consisted of sweet red bean soup (“oshiruko”) flavored with PZ; the control meal for Study 2 (“Control sweets”) consisted of sweet red bean soup flavored with sugar.	Acute - combination
Mouth rinsing and ingesting a bitter solution improves sprint cycling performance	S. Gam; K. J. Guelfi; P. A. Fournier	2014	Cross over (C)	Healthy adults who were trained male cyclists	English	NR	Non-medical university setting (U)	Community (C)	NR	nonsmokers, did not report any gustatory or olfactory disorders, and were not taking any medication or experiencing illnesses that might alter their sense of taste or smell	NR	N	NR	N	NR	NR	14	14	NR	14	NR	NR	NR	NR	30.1 ± 5.4 years	Healthy, Mass 77.0 ± 11.7kg	14	14	NR - 0	14	NR	NR	NR	NR	30.1 ± 5.4 years	Healthy, Mass 77.0 ± 11.7kg	Fourteen competitive male cyclists performed a 30-s maximal cycling sprint immediately after rinsing their mouth for 10 s and then ingesting a 2-mM bitter quinine solution, plain water, a 0.05% (w/v) sweet aspartame solution, or no solution at all (control).	0.0005	Aspartame alone	0.05% aspartame solution at 0.36ml*kg^-1 BW for each participant	Acute - alone	Mouthwash (ingested)	Subjects consumed 0.05% aspartame solution at 0.36ml*kg^-1 BW, totalling to approximately 25-35ml of the solutionper session prior to a 30 second max effort cycling sprint. Participantswere instructed to rinse their mouth for 10 s and then ingest the solution.	1 day, 7 days washout	Fourteen competitive male cyclists performed a 30-s maximal cycling sprint immediately after rinsing their mouth for 10 s and then ingesting a 2-mM bitter quinine solution, plain water, a 0.05% (w/v) sweet aspartame solution, or no solution at all (control).	0.36ml*kg^-1 BW of 2-mM quinine HCl solution	Quinine	0.36ml*kg^-1 BW of the solution for each participant administered prior to a 30 second max effort cycling sprint	Acute - alone
Mouth rinsing and ingesting a bitter solution improves sprint cycling performance	S. Gam; K. J. Guelfi; P. A. Fournier	2014	Cross over (C)	Healthy adults who were trained male cyclists	English	NR	Non-medical university setting (U)	Community (C)	NR	nonsmokers, did not report any gustatory or olfactory disorders, and were not taking any medication or experiencing illnesses that might alter their sense of taste or smell	NR	N	NR	N	NR	NR	14	14	NR	14	NR	NR	NR	NR	30.1 ± 5.4 years	Healthy, Mass 77.0 ± 11.7kg	14	14	NR - 0	14	NR	NR	NR	NR	30.1 ± 5.4 years	Healthy, Mass 77.0 ± 11.7kg	Fourteen competitive male cyclists performed a 30-s maximal cycling sprint immediately after rinsing their mouth for 10 s and then ingesting a 2-mM bitter quinine solution, plain water, a 0.05% (w/v) sweet aspartame solution, or no solution at all (control).	0.0005	Aspartame alone	0.05% aspartame solution at 0.36ml*kg^-1 BW for each participant	Acute - alone	Mouthwash (ingested)	Subjects consumed 0.05% aspartame solution at 0.36ml*kg^-1 BW, totalling to approximately 25-35ml of the solutionper session prior to a 30 second max effort cycling sprint. Participantswere instructed to rinse their mouth for 10 s and then ingest the solution.	1 day, 7 days washout	Fourteen competitive male cyclists performed a 30-s maximal cycling sprint immediately after rinsing their mouth for 10 s and then ingesting a 2-mM bitter quinine solution, plain water, a 0.05% (w/v) sweet aspartame solution, or no solution at all (control).	0.36ml*kg^-1 BW	Water	0.36ml*kg^-1 BW of the solution for each participant administered prior to a 30 second max effort cycling sprint	Acute - alone
Mouth rinsing and ingesting a bitter solution improves sprint cycling performance	S. Gam; K. J. Guelfi; P. A. Fournier	2014	Cross over (C)	Healthy adults who were trained male cyclists	English	NR	Non-medical university setting (U)	Community (C)	NR	nonsmokers, did not report any gustatory or olfactory disorders, and were not taking any medication or experiencing illnesses that might alter their sense of taste or smell	NR	N	NR	N	NR	NR	14	14	NR	14	NR	NR	NR	NR	30.1 ± 5.4 years	Healthy, Mass 77.0 ± 11.7kg	14	14	NR - 0	14	NR	NR	NR	NR	30.1 ± 5.4 years	Healthy, Mass 77.0 ± 11.7kg	Fourteen competitive male cyclists performed a 30-s maximal cycling sprint immediately after rinsing their mouth for 10 s and then ingesting a 2-mM bitter quinine solution, plain water, a 0.05% (w/v) sweet aspartame solution, or no solution at all (control).	0.0005	Aspartame alone	0.05% aspartame solution at 0.36ml*kg^-1 BW for each participant	Acute - alone	Mouthwash (ingested)	Subjects consumed 0.05% aspartame solution at 0.36ml*kg^-1 BW, totalling to approximately 25-35ml of the solutionper session prior to a 30 second max effort cycling sprint. Participantswere instructed to rinse their mouth for 10 s and then ingest the solution.	1 day, 7 days washout	Fourteen competitive male cyclists performed a 30-s maximal cycling sprint immediately after rinsing their mouth for 10 s and then ingesting a 2-mM bitter quinine solution, plain water, a 0.05% (w/v) sweet aspartame solution, or no solution at all (control).	Fasting (control group)	Fasting (control group)	Fasting (control group)	Fasting (control group)
Placebo expectancy effects in the relationship between glucose and cognition	M. W. Green; M. A. Taylor; N. A. Elliman; O. Rhodes	2001	Cross over (C)	Healthy adults	English	UK	Non-medical university setting (U)	Not clear/not stated (N)	NR	NR	Subjects with a history of diabetes and phenylketonuria were excluded, as were subjects who were currently dieting to lose weight	N	NR	N	NR	NR	26	NR	NR	NR	NR	NR	NR	NR	18 - 40	Healthy	26	NR	NR	NR	NR	NR	NR	NR	18 - 40	Healthy	After an initial baseline test session, subjects completed four experimental test sessions in which their cognitive performance was assessed. On two of these sessions, they ingested a glucose drink prior to testing and on the other two they ingested a non-glucose-laden placebo drink. In one of each drink conditions, subjects were accurately informed as to the nature of the drink prior to testing,…	2g aspartame / 5 litres water	Aspartame alone	Per 5 litres of water 10g citric acid, 5ml lemon-flavour essence and 2g aspartame. Participants drank 500ml.	Acute - alone	Beverage	GIVEN PLACEBO; TOLD PLACEBO! At the time of testing, each subject had abstained from food, glucose- or sucrose-containing drinks and strenuous exercise for a period of 8 h. All test sessions took place between 09.00 and 12.00 hours. Participants consumed 500ml of the test drink.	1 day, washout NR	After an initial baseline test session, subjects completed four experimental test sessions in which their cognitive performance was assessed. On two of these sessions, they ingested a glucose drink prior to testing and on the other two they ingested a non-glucose-laden placebo drink. In one of each drink conditions, subjects were accurately informed as to the nature of the drink prior to testing,…	500g glucose / 5 litres water	Glucose	Per 5 litres of water 500g glucose, 10g citric acid, 5ml lemon-flavour essence	Acute - alone
[truncated: 886 more rows]
[truncated: 53 more columns]
